# Supplementary material for: Molecular Epidemiology and Virulence of Non-Typhoidal Salmonella in Armenia
Source: Int J Mol Sci. 2022 Aug 18;23(16):9330. doi: 10.3390/ijms23169330 (PMC9409446; doi:10.3390/ijms23169330)
Supplement: Supplementary file 1 [file ijms-23-09330-s001.zip]

Archive with 8 entries (7 files):
- ijms-1830003-supplementary/Supplementary material/
- ijms-1830003-supplementary/Supplementary material/.DS_Store
- ijms-1830003-supplementary/Supplementary material/Table S1.xlsx
- ijms-1830003-supplementary/Supplementary material/Table S2.xlsx
- ijms-1830003-supplementary/Supplementary material/Table S3.xlsx
- ijms-1830003-supplementary/Supplementary material/Table S4.xlsx
- ijms-1830003-supplementary/Supplementary material/Table S5.xlsx
- ijms-1830003-supplementary/Supplementary material/Table S6.xlsx
