# Supplementary material for: Molecular Epidemiology and Virulence of Non-Typhoidal Salmonella in Armenia
Source: Int J Mol Sci. 2022 Aug 18;23(16):9330. doi: 10.3390/ijms23169330 (PMC9409446; doi:10.3390/ijms23169330)
Supplement: Supplementary file 1 [file ijms-23-09330-s001.zip › ijms-1830003-supplementary/Supplementary material/Table S1.xlsx]

## Sheet: Table S1
Table S1: Genomic, antimicrobial resistance and virulence features of 42 human non-typhoidal Salmonella isolates from Armenia that were subjected to WGS.
NN	Isolate ID	Isolate Accession Numbera	Year of Isolation	Serotype by Agglutination Tests	Antimicrobial Resistance Phenotype	Serotype by WGS [25,26]	Antigenic Profile	MLST by WGS [27]	Contigsb	Genome Lengthb	GC Contentb, %	Contig L50b	Contig N50b	Coarse Consistencyc	Fine Consistencyb	Genome Qualityb	CDSb	Hypothetical Proteinsb	Proteins with Functional Assignmentsb	tRNAb	rRNAb	Number of Virulence-related Genes by:
							by WGS [25,26]															PATRIC [29]	VFDB [28]
1	A_60	SAMEA6488658	1996	Typhimurium	AM, CRO, CAZ*, NA; MDR; ESBL	Typhimurium	4:i:1,2	328	73	4934394	52.1154	4	465695	99.7	99	Good	5002	525	4477	85	12	327	157
2	A_69	SAMEA6488659	2006	Typhimurium	AM, CRO, CAZ*, NA; MDR; ESBL	Typhimurium	4:i:1,2	328	104	4975383	52.0696	4	470838	99.4	98.2	Good	5134	600	4534	83	14	328	157
3	A_105	SAMEA6488660	2011	Typhimurium	AM, AMC*, CRO, CAZ*, NA; MDR; ESBL	Typhimurium	4:i:1,2	328	78	4852193	52.1207	4	521951	99.5	98.5	Good	4943	543	4400	85	12	323	155
4	A_115	SAMEA6488661	2011	Typhimurium	AM, AMC*, CRO, CAZ, CIP*, NA; MDR; ESBL	Typhimurium	4:i:1,2	328	64	4909488	52.1215	4	747184	99.6	98.8	Good	4973	533	4440	85	14	327	157
5	A_478	SAMEA6488663	2016	NIc	AM, AMC*, CIP*, NA; MDR	Kentucky	8:i:z6	198	90	4829663	52.1577	2	723089	99.9	98.8	Good	4809	570	4239	81	12	307	177
6	A_588	SAMEA6488664	2016	Enteritidis	AM, CIP*, NA, STS*, SSS, SXT; MDR	Enteritidis	9:g,m:-	11	73	4882001	52.0235	3	490287	99.3	94.5	Good	4978	606	4372	88	15	326	171
7	A_645	SAMEA6488665	2006	Typhimurium	AM, AMC*, CRO, CAZ*, NA; MDR; ESBL	Typhimurium	4:i:1,2	328	73	5105103	51.924	4	471854	99.5	98.6	Good	5250	664	4586	85	12	330	157
8	A_678	SAMEA6488666	2011	Typhimurium	AM, AMC*, CRO, CAZ*, NA; MDR; ESBL	Typhimurium	4:i:1,2	328	74	4980148	52.0049	4	599769	99.7	99	Good	5096	584	4512	83	14	329	157
9	A_684	SAMEA6488667	1996	Typhimurium	AM, CRO, CAZ*, NA; MDR; ESBL	Typhimurium	4:i:1,2	328	69	4807508	52.1053	4	458130	99.6	98.9	Good	4908	537	4371	83	14	323	156
10	A_996	SAMEA6488691	2016	Typhimurium	CIP*, NA	Typhimurium	4:i:1,2	19	55	4907372	52.1943	4	523290	99.8	99	Good	4982	562	4420	82	15	341	165
11	A_1039	SAMEA6488692	2013	NI	SSS	Agona	4:f,g,s:-	13	74	4754794	52.059	5	365422	99.9	99.2	Good	4798	662	4136	82	13	315	165
12	A_1153	SAMEA6488669	2016	Typhimurium	AM, AMC, AMZ, IPM*; MDR	Typhimurium	4:i:1,2	328	69	4927329	52.0822	4	472615	99.7	98.9	Good	5016	539	4477	86	14	328	157
13	A_1328	SAMEA6488670	2013	Typhimurium	AM, AMC, CRO, CAZ*, CIP*, NA; MDR; ESBL	Typhimurium	4:i:1,2	328	55	4907296	52.1106	3	747142	99.7	99.2	Good	4978	539	4439	85	12	329	157
14	A_1722	SAMEA6488671	2013	Typhimurium	AM, AMC, CIP*, NA, C, STS*, TE, SSS, SXT; MDR	Typhimurium	4:i:1,2	328	69	5045720	52.1373	3	747184	99.6	98.8	Good	5173	585	4588	86	14	329	157
15	A_2024	SAMEA6488693	2013	Typhimurium	AM, NA	Typhimurium	4:i:1,2	328	51	4900621	52.116	4	471827	99.7	99.2	Good	4964	535	4429	86	12	329	157
16	A_2208	SAMEA6488694	2016	Typhimurium	Sensitive	Typhimurium	4:i:1,2	19	69	4915901	52.2015	4	521420	99.7	99	Good	4990	560	4430	82	15	341	165
17	A_2642	SAMEA6488695	2016	Typhimurium	Sensitive	Typhimurium	4:i:1,2	328	67	5050705	52.132	3	747184	99	98.4	Good	5173	588	4585	84	12	330	157
18	A_3017	SAMEA6488672	2013	Typhimurium	AM, AMC*, CRO, CAZ*, CIP*, NA; MDR; ESBL	Typhimurium	4:i:1,2	328	68	4959308	52.0595	4	471849	99.7	99.2	Good	5077	600	4477	83	13	328	157
19	A_3040	SAMEA6488673	2014	Typhimurium	AM, AMC, CRO, CAZ, NA, C, STS, TE, SSS, SXT; MDR; ESBL	Typhimurium	4:i:1,2	328	56	5049582	52.1234	4	522962	99.6	98.9	Good	5160	582	4578	86	12	330	157
20	A_3175	SAMEA6488674	2014	Typhimurium	AM, AMC*, AMZ, CRO, CAZ*, CIP*, NA; MDR; ESBL	Typhimurium	4:i:1,2	328	56	4997858	52.1034	3	747184	99.7	99.2	Good	5087	565	4522	83	12	331	157
21	A_3194	SAMEA6488675	2012	Typhimurium	AM, AMC*, AMZ, CRO, CAZ, CIP*, NA; MDR; ESBL	Typhimurium	4:i:1,2	328	58	4905865	52.1127	3	804240	99.6	99	Good	4969	535	4434	86	12	327	157
22	A_3246	SAMEA6488676	2014	Typhimurium	AM, AMC, CRO, CAZ, CIP*, NA, C, GM, STS, SSS, SXT, TE; MDR; ESBL	Typhimurium	4:i:1,2	328	68	5053156	52.1245	3	747184	99.6	98.9	Good	5171	589	4582	86	12	331	157
23	A_3406	SAMEA6488677	2012	Typhimurium	AM, AMC*, AMZ, CRO, CAZ, CIP*, NA; MDR; ESBL	Typhimurium	4:i:1,2	328	56	4911305	52.1065	3	804240	99.5	98.9	Good	4971	532	4439	86	12	328	157
24	A_3725	SAMEA6488678	2014	Typhimurium	AM, AMC, CRO, CAZ*, NA, C, STS*, SSS, TE; MDR; ESBL	Typhimurium	4:i:1,2	328	146	5066603	52.1168	4	473813	99.3	97.9	Good	5220	606	4614	81	14	331	157
25	A_3889	SAMEA6488679	2012	Typhimurium	AM, AMC, CRO, CAZ*, CIP*, NA, C, STS*, SSS, TE; MDR	Typhimurium	4:i:1,2	328	101	5088974	52.0709	4	471436	99.6	98.5	Good	5248	630	4618	85	14	331	157
26	A_3972	SAMEA6488696	2013	Enteritidis	Sensitive	Enteritidis	9:g,m:-	11	46	4749767	52.0523	3	490295	99.3	98.7	Good	4809	582	4227	78	12	326	171
27	A_4649	SAMEA6488680	2016	NI	CIP, NA, STS, SSS, TE; MDR	Derby	4:f,g:-	40	100	4851499	52.0534	4	462176	99.5	98.7	Good	4888	623	4265	79	10	309	157
28	A_4970	SAMEA6488681	2016	NI	CIP, NA, STS, SSS, TE; MDR	Derby	4:f,g:-	40	59	4835192	52.0647	3	463225	99.8	99.3	Good	4836	599	4237	80	10	309	157
29	A_5064	SAMEA6488682	2016	Typhimurium	STS, SSS, TE; MDR	Typhimurium	4:i:1,2	19	62	4957574	52.1823	4	413051	99.7	99.2	Good	5039	575	4464	83	14	342	165
30	A_5923	SAMEA6488683	2011	Typhimurium	AM, AMC, AMZ, CIP*, NA, C, STS, SSS, SXT; MDR	Typhimurium	4:i:1,2	328	56	5011122	52.1333	3	803886	99.2	98.5	Good	5121	583	4538	82	12	330	157
31	A_5962	SAMEA6488697	2012	Typhimurium	AM, AMC, CRO, CAZ*, CIP*, NA, C, STS*, SSS, TE; MDR; ESBL	Typhimurium	4:i:1,2	328	57	5046119	52.1163	4	471605	99.6	99	Good	5163	588	4575	82	11	331	157
32	A_6004	SAMEA6488684	2013	Typhimurium	AM, AMC*, CRO, CAZ, CIP*, NA, SSS, SXT*; MDR; ESBL	Typhimurium	4:i:1,2	328	60	4956519	52.115	4	471622	99.6	98.8	Good	5052	580	4472	82	12	328	157
33	A_6059	SAMEA6488685	2016	Enteritidis	AM, NA, C; MDR	Enteritidis	9:g,m:-	11	32	5038409	52.0433	3	490295	99.6	95.1	Good	5042	619	4423	94	11	326	171
34	A_6187	SAMEA6488686	2016	Enteritidis	AM*, C, TE; MDR	Enteritidis	9:g,m:-	11	41	4765073	52.0791	3	490295	99.3	98.7	Good	4811	576	4235	77	12	326	171
35	A_6892	SAMEA6488698	2012	Enteritidis	CIP*, NA	Enteritidis	9:g,m:-	11	38	4789407	52.0119	3	490295	99.3	98.7	Good	4875	601	4274	80	13	326	171
36	A_7160	SAMEA6488699	2013	Enteritidis	AM*NA	Enteritidis	9:g,m:-	11	39	4705678	52.1478	3	490320	99.6	99	Good	4734	535	4199	79	14	326	171
37	A_7187	SAMEA6488700	2013	NI	AM*, NA, STS*, SSS, SXT, TE; MDR	Newport	8:e,h:1,2	31	53	4738883	52.1719	2	715561	99.6	99.2	Good	4734	573	4161	80	11	310	160
38	A_7201	SAMEA6488687	2016	Enteritidis	AM, CRO*, CIP, NA; MDR	Enteritidis	9:g,m:-	11	84	4783427	52.0887	3	490285	99.6	98.5	Good	4867	596	4271	81	13	317	162
39	A_7417	SAMEA6488701	2011	Typhimurium	NA	Typhimurium	4:i:1,2	328	59	4956521	52.1236	4	471621	99.7	98.9	Good	4995	525	4470	85	12	328	157
40	A_7687	SAMEA6488702	2013	Typhimurium	Sensitive	Typhimurium	4:i:1,2	328	62	4906272	52.1264	4	522730	99.7	99	Good	4966	524	4442	84	13	329	157
41	A_8011	SAMEA6488689	2014	Typhimurium	AM, AMC*, AMZ, CRO, CAZ, CIP*, NA, SSS, SXT*; MDR; ESBL	Typhimurium	4:i:1,2	328	61	4952876	52.1044	3	804240	99.6	98.8	Good	5031	563	4468	86	13	329	157
42	A_8239	SAMEA6488688	2016	Typhimurium	STS, SSS, TE; MDR	Typhimurium	4:i:1,2	19	65	4971650	52.1603	4	471167	99.6	98.9	Good	5086	585	4501	84	14	341	165
a Available in the European Nucleotide Archive (ENA) database under Project PRJEB36290;
b Obtained using Genomics tools of the Bacterial and Viral Bioinformatics Resource Center (BV-BRC, available on: https://www.bv-brc.org/; accessed on 20 June 2022);
c No Information;
* Intermediate susceptibility to antimicrobial agent.
Abbreviations: coding sequence (CDS), extended-spectrum beta-lactamase (ESBL), multidrug-resistant (MDR), multi locus sequence type (MLST), Pathosystems Resource Integration Center (PATRIC), Virulence Factor Database (VFDB), whole genome sequenceing (WGS).
Antimicrobials: ampicillin (AM), amoxicillin-clavulanic acid (AMC), azithromycin (AMZ), ceftazidime (CAZ), ceftriaxone (CRO), chloramhenicol (C), ciprofloxacin (CIP), imipenem (IPM), naidixic acid (NA), streptomycin (STS), sulfonamide (SSS), tetracycline (TE), trimethoprim-sulfamethoxazole (SXT).
