# Supplementary material for: Molecular Epidemiology and Virulence of Non-Typhoidal Salmonella in Armenia
Source: Int J Mol Sci. 2022 Aug 18;23(16):9330. doi: 10.3390/ijms23169330 (PMC9409446; doi:10.3390/ijms23169330)
Supplement: Supplementary file 1 [file ijms-23-09330-s001.zip › ijms-1830003-supplementary/Supplementary material/Table S2.xlsx]

## Sheet: Genes predicted by VFDB
Table S2: Virulence-related genes identified in 42 human non-typhoidal Salmonella isolates from Armenia using VFanalyzer [28].
+	Present in all isolates
	Prevalence: % (number of positive isolates)
-	Absent in all islates
Virulence factor class	Virulence factors	Related genes (N=207)	S. Typhimurium	S. Enteritidis	S. Agona	S. Derby	S. Kentucky	S. Newport	Product	Location	Accession number	Organism
			N=30	N=7	N=1	N=2	N=1	N=1
Fimbrial adherence determinants	Agf/Csg	csgA	+	+	+	+	+	+	Curlin major subunit CsgA	chromosome	NP_460115	Salmonella enterica subsp. enterica serovar Typhimurium str. LT2
		csgB	+	+	+	+	+	+	Minor curlin subunit precursor, curli nucleator protein CsgB	chromosome	NP_460114	Salmonella enterica subsp. enterica serovar Typhimurium str. LT2
		csgC	+	+	+	+	+	+	Curli assembly protein CsgC	chromosome	NP_460116	Salmonella enterica subsp. enterica serovar Typhimurium str. LT2
		csgD	+	+	+	+	+	+	DNA-binding transcriptional regulator CsgD	chromosome	NP_460113	Salmonella enterica subsp. enterica serovar Typhimurium str. LT2
		csgE	+	+	+	+	+	+	Curli production assembly/transport protein CsgE	chromosome	NP_460112	Salmonella enterica subsp. enterica serovar Typhimurium str. LT2
		csgF	+	+	+	+	+	+	Curli production assembly/transport protein CsgF	chromosome	NP_460111	Salmonella enterica subsp. enterica serovar Typhimurium str. LT2
		csgG	+	+	+	+	+	+	Curli production assembly/transport protein CsgG	chromosome	NP_460110	Salmonella enterica subsp. enterica serovar Typhimurium str. LT2
	Bcf	bcfA	+	+	+	+	+	+	Fimbrial subunit	chromosome	NP_459026	Salmonella enterica subsp. enterica serovar Typhimurium str. LT2
		bcfB	+	+	+	+	+	+	Fimbrial chaparone	chromosome	NP_459027	Salmonella enterica subsp. enterica serovar Typhimurium str. LT2
		bcfC	+	+	+	+	+	+	Fimbrial usher	chromosome	NP_459028	Salmonella enterica subsp. enterica serovar Typhimurium str. LT2
		bcfD	+	+	+	+	+	+	Fimbrial adhesin protein	chromosome	NP_459029	Salmonella enterica subsp. enterica serovar Typhimurium str. LT2
		bcfE	+	+	+	+	+	+	Fimbrial subunit	chromosome	NP_459030	Salmonella enterica subsp. enterica serovar Typhimurium str. LT2
		bcfF	+	+	+	+	+	+	Fimbrial subunit	chromosome	NP_459031	Salmonella enterica subsp. enterica serovar Typhimurium str. LT2
		bcfG	+	+	+	+	+	+	Fimbrial chaparone	chromosome	NP_459032	Salmonella enterica subsp. enterica serovar Typhimurium str. LT2
	Fim	fimA	+	+	+	+	+	+	Type I fimbriae major pilin FimA	chromosome	NP_459538	Salmonella enterica subsp. enterica serovar Typhimurium str. LT2
		fimC	+	+	+	+	+	+	Chaperone protein FimC	chromosome	NP_459540	Salmonella enterica subsp. enterica serovar Typhimurium str. LT2
		fimD	+	+	+	+	+	+	Outer membrane usher protein	chromosome	NP_459541	Salmonella enterica subsp. enterica serovar Typhimurium str. LT2
		fimF	+	+	+	+	+	+	Type I fimbriae adaptor protein FimF	chromosome	NP_459543	Salmonella enterica subsp. enterica serovar Typhimurium str. LT2
		fimH	+	+	+	+	+	+	Type I fimbriae minor fimbrial subunit FimH, adhesin	chromosome	NP_459542	Salmonella enterica subsp. enterica serovar Typhimurium str. LT2
		fimI	+	+	+	+	+	+	Fimbrial protein internal segment	chromosome	NP_459539	Salmonella enterica subsp. enterica serovar Typhimurium str. LT2
		fimW	+	+	+	+	+	+	Helix-turn-helix transcriptional regulator	chromosome	NP_459547	Salmonella enterica subsp. enterica serovar Typhimurium str. LT2
		fimY	+	+	+	+	+	+	Fimbriae Y protein	chromosome	NP_459545	Salmonella enterica subsp. enterica serovar Typhimurium str. LT2
		fimZ	+	+	+	+	+	+	DNA-binding response regulator	chromosome	NP_459544	Salmonella enterica subsp. enterica serovar Typhimurium str. LT2
	Lpf	lpfA	+	+	+	-	+	+	Long polar fimbria protein LpfA	chromosome	NP_462541	Salmonella enterica subsp. enterica serovar Typhimurium str. LT2
		lpfB	+	+	+	-	+	+	Long polar fimbrial chaperone protein LpfB	chromosome	NP_462540	Salmonella enterica subsp. enterica serovar Typhimurium str. LT2
		lpfC	+	+	+	-	+	+	Long polar fimbrial usher protein LpfC	chromosome	NP_462539	Salmonella enterica subsp. enterica serovar Typhimurium str. LT2
		lpfD	+	+	+	-	+	+	Long polar fimbrial protein LpfD	chromosome	NP_462538	Salmonella enterica subsp. enterica serovar Typhimurium str. LT2
		lpfE	+	+	+	-	+	+	Long polar fimbrial minor subunit LpfE, adhesin	chromosome	NP_462537	Salmonella enterica subsp. enterica serovar Typhimurium str. LT2
	Pef	pefA	13.33% (4)*	85.71% (6)*	-	-	-	-	Plasmid-encoded fimbriae major subunit PefA	plasmid pSLT	NP_490510	Salmonella enterica subsp. enterica serovar Typhimurium str. LT2
		pefB	13.33% (4)*	85.71% (6)*	-	-	-	-	Plasmid-encoded fimbriae regulatory protein PefB	plasmid pSLT	NP_490511	Salmonella enterica subsp. enterica serovar Typhimurium str. LT2
		pefC	13.33% (4)*	85.71% (6)*	-	-	-	-	Plasmid-encoded fimbriae usher protein PefC	plasmid pSLT	NP_490509	Salmonella enterica subsp. enterica serovar Typhimurium str. LT2
		pefD	13.33% (4)*	85.71% (6)*	-	-	-	-	Plasmid-encoded fimbriae chaperone protein PefD	plasmid pSLT	NP_490508	Salmonella enterica subsp. enterica serovar Typhimurium str. LT2
	Peg	pegA	-	+	-	+	-	+	Fimbrial protein YehD	chromosome	WP_000830690.1	Salmonella enterica subsp. enterica serovar Enteritidis str. P125109
		pegB	-	+	-	+	-	+	Fimbrial assembly chaperone	chromosome	WP_000871808	Salmonella enterica subsp. enterica serovar Enteritidis str. P125109
		pegC	-	+	-	+	-	+	Fimbrial outer membrane usher protein	chromosome	WP_000413358	Salmonella enterica subsp. enterica serovar Enteritidis str. P125109
		pegD	-	+	-	+	-	+	Hypothetical protein	chromosome	WP_000825916	Salmonella enterica subsp. enterica serovar Enteritidis str. P125109
	Saf	safA	+	+	-	+	+	+	Putative outer membrane protein	chromosome	NP_459297	Salmonella enterica subsp. enterica serovar Typhimurium str. LT2
		safB	+	+	+	+	+	+	Putative fimbrial assembly chaparone	chromosome	NP_459298	Salmonella enterica subsp. enterica serovar Typhimurium str. LT2
		safC	+	+	+	+	+	+	Pilin outer membrane usher protein	chromosome	NP_459299	Salmonella enterica subsp. enterica serovar Typhimurium str. LT2
		safD	+	+	+	+	+	+	Pilin structural protein	chromosome	NP_459300	Salmonella enterica subsp. enterica serovar Typhimurium str. LT2
	Sef	sefA	-	+	-	-	-	-	SEF14 fimbria major subunit SefA	chromosome	WP_001679247	Salmonella enterica subsp. enterica serovar Enteritidis str. P125109
		sefB	-	+	-	-	-	-	SEF14/SEF18 fimbria chaperone SefB	chromosome	WP_001676217	Salmonella enterica subsp. enterica serovar Enteritidis str. P125109
		sefC	-	+	-	-	-	-	SEF14/SEF18 fimbria usher protein SefC	chromosome	WP_000753927	Salmonella enterica subsp. enterica serovar Enteritidis str. P125109
		sefD	-	+	-	-	-	-	SEF18 fimbria major subunit SefD	chromosome	WP_001077813	Salmonella enterica subsp. enterica serovar Enteritidis str. P125109
	Sta	staA	-	-	+	+	-	-	Fimbrial protein	chromosome	WP_000709193	Salmonella enterica subsp. enterica serovar Typhi str. CT18
		staB	-	-	+	+	-	-	Fimbrial chaperone	chromosome	WP_000967611	Salmonella enterica subsp. enterica serovar Typhi str. CT18
		staC	-	-	+	+	-	-	Outer membrane usher protein	chromosome	WP_001125010	Salmonella enterica subsp. enterica serovar Typhi str. CT18
		staD	-	-	+	+	-	-	Fimbrial protein	chromosome	WP_000827925	Salmonella enterica subsp. enterica serovar Typhi str. CT18
		staE	-	-	+	+	-	-	Fimbrial protein	chromosome	WP_000744142	Salmonella enterica subsp. enterica serovar Typhi str. CT18
		staF	-	-	+	+	-	-	Fimbrial protein	chromosome	WP_001253683	Salmonella enterica subsp. enterica serovar Typhi str. CT18
		staG	-	-	+	+	-	-	Fimbrial-like adhesin	chromosome	WP_000924983	Salmonella enterica subsp. enterica serovar Typhi str. CT18
	Stb	stbA	+	+	+	+	+	+	Fimbrial protein	chromosome	NP_459335	Salmonella enterica subsp. enterica serovar Typhimurium str. LT2
		stbB	+	+	+	+	+	+	Fimbrial chaperone protein	chromosome	NP_459334	Salmonella enterica subsp. enterica serovar Typhimurium str. LT2
		stbC	+	+	+	+	+	+	Fimbrial assembly protein	chromosome	NP_459333	Salmonella enterica subsp. enterica serovar Typhimurium str. LT2
		stbD	+	+	+	+	+	+	Fimbrial protein	chromosome	NP_459332	Salmonella enterica subsp. enterica serovar Typhimurium str. LT2
		stbE	+	+	+	+	+	+	Fimbrial assembly protein	chromosome	NP_459331	Salmonella enterica subsp. enterica serovar Typhimurium str. LT2
	Stc	stcA	+	-	+	-	-	-	Fimbrial chaperone protein	chromosome	NP_461096	Salmonella enterica subsp. enterica serovar Typhimurium str. LT2
		stcB	+	-	+	-	+	-	Putative periplasmic chaperone protein StbB	chromosome	NP_461095	Salmonella enterica subsp. enterica serovar Typhimurium str. LT2
		stcC	+	-	+	-	+	-	Fimbrial assembly protein	chromosome	NP_461094	Salmonella enterica subsp. enterica serovar Typhimurium str. LT2
		stcD	+	-	+	-	-	-	Adhesin	chromosome	NP_461093	Salmonella enterica subsp. enterica serovar Typhimurium str. LT2
	Std	stdA	+	+	+	+	+	+	Putative fimbrial-like protein	chromosome	NP_461946	Salmonella enterica subsp. enterica serovar Typhimurium str. LT2
		stdB	+	+	+	+	+	+	Fimbrial protein	chromosome	NP_461945	Salmonella enterica subsp. enterica serovar Typhimurium str. LT2
		stdC	+	+	+	+	+	+	Fimbrial chaparone protein StdC	chromosome	NP_461944	Salmonella enterica subsp. enterica serovar Typhimurium str. LT2
	Ste	steA	-	+	+	+	+	+	T3SS effector SteA / cytoplasmic protein	chromosome	NP_460542	Salmonella enterica subsp. enterica serovar Typhimurium str. LT2
		steB	-	+	+	+	+	+	T3SS effector SteB / putative dipicolinate reductase	chromosome	AAL20547	Salmonella enterica subsp. enterica serovar Typhimurium str. LT2
		steC	-	+	+	+	+	+	T3SS effector SteC	chromosome	NP_460656	Salmonella enterica subsp. enterica serovar Typhimurium str. LT2
		steD	-	+	+	+	+	+	Fimbrial protein	chromosome	WP_000178270	Salmonella enterica subsp. enterica serovar Enteritidis str. P125109
		steE	-	+	+	+	+	+	Fimbrial protein	chromosome	WP_000832393	Salmonella enterica subsp. enterica serovar Enteritidis str. P125109
		steF	-	+	+	+	+	+	Fimbrial protein	chromosome	WP_001079646	Salmonella enterica subsp. enterica serovar Enteritidis str. P125109
	Stf	stfA	+	+	+	+	+	+	Fimbrial protein stfA	chromosome	NP_459200	Salmonella enterica subsp. enterica serovar Typhimurium str. LT2
		stfC	+	+	+	+	+	+	Outer membrane usher protein	chromosome	NP_459201.1	Salmonella enterica subsp. enterica serovar Typhimurium str. LT2
		stfD	+	+	+	+	+	+	Fimbrial protein stfD	chromosome	NP_459202.1	Salmonella enterica subsp. enterica serovar Typhimurium str. LT2
		stfE	+	+	+	+	+	+	Fimbrial protein	chromosome	NP_459203	Salmonella enterica subsp. enterica serovar Typhimurium str. LT2
		stfF	+	+	+	+	+	+	putative minor fimbrial subunit stfF	chromosome	NP_459204	Salmonella enterica subsp. enterica serovar Typhimurium str. LT2
		stfG	+	+	+	+	+	+	putative minor fimbrial subunit	chromosome	NP_459205.1	Salmonella enterica subsp. enterica serovar Typhimurium str. LT2
	Sth	sthA	+	+	+	+	+	+	Fimbrial protein SthA	chromosome	NP_463451	Salmonella enterica subsp. enterica serovar Typhimurium str. LT2
		sthB	+	+	+	+	+	+	Fimbrial assembly chaperone SthB	chromosome	NP_463450	Salmonella enterica subsp. enterica serovar Typhimurium str. LT2
		sthC	+	+	+	+	+	+	Putative fimbrial usher protein	chromosome	NP_463449	Salmonella enterica subsp. enterica serovar Typhimurium str. LT2
		sthD	+	+	+	+	+	+	Fimbrial protein SthD	chromosome	NP_463448	Salmonella enterica subsp. enterica serovar Typhimurium str. LT2
		sthE	+	+	+	+	+	+	Major fimbrial protein SthE	chromosome	NP_463447	Salmonella enterica subsp. enterica serovar Typhimurium str. LT2
	Sti	stiA	+	+	+	+	+	+	Fimbrial protein StiA	chromosome	NP_459182.1	Salmonella enterica subsp. enterica serovar Typhimurium str. LT2
		stiB	+	+	+	+	+	+	Long polar fimbrial chaperone LpfB	chromosome	NP_459181	Salmonella enterica subsp. enterica serovar Typhimurium str. LT2
		stiC	+	+	+	+	+	+	Fimbrial assembly protein	chromosome	NP_459180	Salmonella enterica subsp. enterica serovar Typhimurium str. LT2
		stiH	+	+	+	+	+	+	Fimbrial protein StiH	chromosome	NP_459179	Salmonella enterica subsp. enterica serovar Typhimurium str. LT2
	Stj	Undetermined	+	-	+	-	+	+	Putative outer membrane protein	chromosome	NP_463427.1	Salmonella enterica subsp. enterica serovar Typhimurium str. LT2
		Undetermined	+	-	+	-	+	+	Putative outer membrane protein	chromosome	NP_463430.1	Salmonella enterica subsp. enterica serovar Typhimurium str. LT2
		Undetermined	+	-	+	-	+	+	Putative outer membrane protein	chromosome	NP_463431.1	Salmonella enterica subsp. enterica serovar Typhimurium str. LT2
		stjB	+	-	+	-	+	+	Fimbrial assembly protein	chromosome	NP_463428	Salmonella enterica subsp. enterica serovar Typhimurium str. LT2
		stjC	+	-	+	-	+	+	Fimbrial chaperone protein	chromosome	NP_463429	Salmonella enterica subsp. enterica serovar Typhimurium str. LT2
	Stk	stkA	-	-	-	-	+	-	Fimbrial protein	chromosome	WP_000466117	Salmonella enterica subsp. enterica serovar Heidelberg str. SL476
		stkB	-	-	-	-	+	-	Fimbrial chaperone	chromosome	WP_000248432	Salmonella enterica subsp. enterica serovar Heidelberg str. SL476
		stkC	-	-	-	-	+	-	Outer membrane usher protein	chromosome	WP_000898834	Salmonella enterica subsp. enterica serovar Heidelberg str. SL476
		stkD	-	-	-	-	+	-	Fimbrial protein	chromosome	WP_001267116	Salmonella enterica subsp. enterica serovar Heidelberg str. SL476
		stkE	-	-	-	-	+	-	Fimbrial protein	chromosome	WP_000673422	Salmonella enterica subsp. enterica serovar Heidelberg str. SL476
		stkF	-	-	-	-	+	-	Fimbrial protein	chromosome	WP_001186620	Salmonella enterica subsp. enterica serovar Heidelberg str. SL476
		stkG	-	-	-	-	+	-	Fimbrial protein StkG	chromosome	WP_000765501	Salmonella enterica subsp. enterica serovar Heidelberg str. SL476
	Tcf	tcfA	-	-	-	-	+	-	Fimbrial chaperone	chromosome	NP_454912.1	Salmonella enterica subsp. enterica serovar Typhi str. CT18
		tcfB	-	-	-	-	+	-	Fimbrial protein TcfB	chromosome	WP_000287810	Salmonella enterica subsp. enterica serovar Typhi str. CT18
		tcfC	-	-	-	-	+	-	Fimbrial outer membrane usher protein TcfC	chromosome	WP_000092510	Salmonella enterica subsp. enterica serovar Typhi str. CT18
		tcfD	-	-	-	-	+	-	Fimbrial protein TcfD	chromosome	WP_000066477	Salmonella enterica subsp. enterica serovar Typhi str. CT18
Macrophage inducible genes	Mig14	mig14	+	+	+	+	+	+	Antimicrobial peptide resistance protein Mig-14	chromosome	NP_461708	Salmonella enterica subsp. enterica serovar Typhimurium str. LT2
	Mig5	mig5	13.33% (4)*	85.71% (6)*	-	-	-	-	Putative carbonic anhydrase	plasmid pSLT	NP_490536	Salmonella enterica subsp. enterica serovar Typhimurium str. LT2
Magnesium uptake	Mg2+ transport	mgtB	+	+	+	+	+	+	Mg2+ transport protein	chromosome	NP_462662	Salmonella enterica subsp. enterica serovar Typhimurium str. LT2
		mgtC	+	+	+	+	+	+	Mg2+ transport protein	chromosome	NP_462663	Salmonella enterica subsp. enterica serovar Typhimurium str. LT2
Nonfimbrial adherence determinants	MisL	misL	+	+	+	+	+	+	Putative autotransporter	chromosome	NP_462656	Salmonella enterica subsp. enterica serovar Typhimurium str. LT2
	RatB	ratB	+	+	+	-	-	+	Putative outer membrane protein	chromosome	NP_461449	Salmonella enterica subsp. enterica serovar Typhimurium str. LT2
	ShdA	shdA	+	+	+	+	+	+	AIDA autotransporter-like protein	chromosome	NP_461448	Salmonella enterica subsp. enterica serovar Typhimurium str. LT2
	SinH	sinH	+	+	+	+	+	+	Intimin-like protein	chromosome	NP_461452	Salmonella enterica subsp. enterica serovar Typhimurium str. LT2
Regulation	PhoPQ	phoP	+	+	+	+	+	+	Response regulator in two-component regulatory system with PhoQ	chromosome	NP_460201	Salmonella enterica subsp. enterica serovar Typhimurium str. LT2
		phoQ	+	+	+	+	+	+	Sensor protein PhoQ	chromosome	NP_460200	Salmonella enterica subsp. enterica serovar Typhimurium str. LT2
Secretion system	T3SS (SPI1 encode)	hilA	+	+	+	+	+	+	Invasion protein transcriptional activator	chromosome	NP_461797	Salmonella enterica subsp. enterica serovar Typhimurium str. LT2
		hilC	+	+	+	+	+	+	AraC family transcriptional regulator	chromosome	NP_461788	Salmonella enterica subsp. enterica serovar Typhimurium str. LT2
		hilD	+	+	+	+	+	+	AraC family transcriptional regulator	chromosome	NP_461796	Salmonella enterica subsp. enterica serovar Typhimurium str. LT2
		iacP	+	+	+	+	+	+	Putative acyl carrier protein	chromosome	NP_461802	Salmonella enterica subsp. enterica serovar Typhimurium str. LT2
		iagB	+	+	+	+	+	+	Invasion protein IagB	chromosome	NP_461798	Salmonella enterica subsp. enterica serovar Typhimurium str. LT2
		invA	+	+	+	+	+	+	T3SS major export apparatus protein InvA	chromosome	NP_461817	Salmonella enterica subsp. enterica serovar Typhimurium str. LT2
		invB	+	+	+	+	+	+	T3SS protein InvB	chromosome	NP_461816	Salmonella enterica subsp. enterica serovar Typhimurium str. LT2
		invC	+	+	+	+	+	+	T3SS ATPase InvC	chromosome	NP_461815	Salmonella enterica subsp. enterica serovar Typhimurium str. LT2
		invE	+	+	+	+	+	+	T3SS gatekeeper invE	chromosome	NP_461818	Salmonella enterica subsp. enterica serovar Typhimurium str. LT2
		invF	+	+	+	+	+	+	T3SS regulatory protein InvF	chromosome	NP_461820	Salmonella enterica subsp. enterica serovar Typhimurium str. LT2
		invG	+	+	+	+	+	+	T3SS secretin invG	chromosome	NP_461819	Salmonella enterica subsp. enterica serovar Typhimurium str. LT2
		invH	+	+	+	+	+	+	T3SS pilotin invG	chromosome	NP_461821	Salmonella enterica subsp. enterica serovar Typhimurium str. LT2
		invI	+	+	+	+	+	+	T3SS stalk protein InvI	chromosome	NP_461814	Salmonella enterica subsp. enterica serovar Typhimurium str. LT2
		invJ	+	+	+	+	+	+	T3SS needle length regulator InvJ	chromosome	NP_461813	Salmonella enterica subsp. enterica serovar Typhimurium str. LT2
		orgA	+	+	+	+	+	+	T3SS accessory cytosolic protein OrgA	chromosome	NP_461791	Salmonella enterica subsp. enterica serovar Typhimurium str. LT2
		orgB	+	+	+	+	+	+	T3SS stator OrgB	chromosome	NP_461790	Salmonella enterica subsp. enterica serovar Typhimurium str. LT2
		orgC	+	+	+	+	+	+	T3SS effector OrgC	chromosome	NP_461789	Salmonella enterica subsp. enterica serovar Typhimurium str. LT2
		prgH	+	+	+	+	+	+	T3SS outer MS ring protein PrgH	chromosome	NP_461795	Salmonella enterica subsp. enterica serovar Typhimurium str. LT2
		prgI	+	+	+	+	+	+	T3SS needle filament protein PrgI	chromosome	NP_461794	Salmonella enterica subsp. enterica serovar Typhimurium str. LT2
		prgJ	+	+	+	+	+	+	T3SS inner rod protein PrgJ	chromosome	NP_461793	Salmonella enterica subsp. enterica serovar Typhimurium str. LT2
		prgK	+	+	+	+	+	+	T3SS inner MS ring protein PrgK	chromosome	NP_461792	Salmonella enterica subsp. enterica serovar Typhimurium str. LT2
		sicA	+	+	+	+	+	+	Chaparone for SipC and SipB	chromosome	NP_461807	Salmonella enterica subsp. enterica serovar Typhimurium str. LT2
		sicP	+	+	+	+	+	+	Chaparone for SptP	chromosome	NP_461800	Salmonella enterica subsp. enterica serovar Typhimurium str. LT2
		sipD	+	+	+	+	+	+	T3SS hydrophilic translocator, needle tip protein SipD	chromosome	NP_461804	Salmonella enterica subsp. enterica serovar Typhimurium str. LT2
		spaO	+	+	+	+	+	+	T3SS C ring protein SpaO	chromosome	NP_461812	Salmonella enterica subsp. enterica serovar Typhimurium str. LT2
		spaP	+	+	+	+	+	+	T3SS minor export apparatus protein SpaP	chromosome	NP_461811	Salmonella enterica subsp. enterica serovar Typhimurium str. LT2
		spaQ	+	+	+	+	+	+	T3SS minor export apparatus protein SpaQ	chromosome	NP_461810	Salmonella enterica subsp. enterica serovar Typhimurium str. LT2
		spaR	+	+	+	+	+	+	T3SS minor export apparatus protein SpaR	chromosome	NP_461809	Salmonella enterica subsp. enterica serovar Typhimurium str. LT2
		spaS	+	+	+	+	+	+	T3SS export apparatus switch protein SpaS	chromosome	NP_461808	Salmonella enterica subsp. enterica serovar Typhimurium str. LT2
		sprB	+	+	+	+	+	+	Transcriptional regulator	chromosome	NP_461787	Salmonella enterica subsp. enterica serovar Typhimurium str. LT2
	T3SS (SPI2 encode)	ssaC	+	+	+	+	+	+	T3SS secretin SsaC	chromosome	NP_460359	Salmonella enterica subsp. enterica serovar Typhimurium str. LT2
		ssaD	+	+	+	+	+	+	T3SS outer MS ring protein SsaD	chromosome	NP_460360	Salmonella enterica subsp. enterica serovar Typhimurium str. LT2
		ssaE	+	+	+	+	+	+	Chaperone for sseB	chromosome	NP_460361	Salmonella enterica subsp. enterica serovar Typhimurium str. LT2
		ssaG	+	+	+	+	+	+	T3SS needle filament protein SsaG	chromosome	NP_460371	Salmonella enterica subsp. enterica serovar Typhimurium str. LT2
		ssaH	+	+	+	+	+	+	T3SS protein SsaH	chromosome	NP_460372	Salmonella enterica subsp. enterica serovar Typhimurium str. LT2
		ssaI	+	+	+	+	+	+	T3SS inner rod protein SsaI	chromosome	NP_460373	Salmonella enterica subsp. enterica serovar Typhimurium str. LT2
		ssaJ	+	+	+	+	+	+	T3SS inner MS ring protein SsaJ	chromosome	NP_460374	Salmonella enterica subsp. enterica serovar Typhimurium str. LT2
		ssaK	+	+	+	+	+	+	T3SS stator SsaK	chromosome	NP_460376	Salmonella enterica subsp. enterica serovar Typhimurium str. LT2
		ssaL	+	+	+	+	+	+	T3SS gatekeeper SsaL	chromosome	NP_460377	Salmonella enterica subsp. enterica serovar Typhimurium str. LT2
		ssaM	+	+	+	+	+	+	T3SS protein SsaM	chromosome	NP_460378	Salmonella enterica subsp. enterica serovar Typhimurium str. LT2
		ssaN	+	+	+	+	+	+	T3SS ATPase SsaN	chromosome	NP_460380	Salmonella enterica subsp. enterica serovar Typhimurium str. LT2
		ssaO	+	+	+	+	+	+	T3SS stalk protein SsaO	chromosome	NP_460381	Salmonella enterica subsp. enterica serovar Typhimurium str. LT2
		ssaP	+	+	+	+	+	+	T3SS needle length regulator SsaP	chromosome	NP_460382	Salmonella enterica subsp. enterica serovar Typhimurium str. LT2
		ssaQ	+	+	+	+	+	+	T3SS C ring protein SsaQ	chromosome	NP_460383	Salmonella enterica subsp. enterica serovar Typhimurium str. LT2
		ssaR	+	+	+	+	+	+	T3SS minor export apparatus protein SsaR	chromosome	NP_460384	Salmonella enterica subsp. enterica serovar Typhimurium str. LT2
		ssaS	+	+	+	+	+	+	T3SS minor export apparatus protein SsaS	chromosome	NP_460385	Salmonella enterica subsp. enterica serovar Typhimurium str. LT2
		ssaT	+	+	+	+	+	+	T3SS minor export apparatus protein SsaT	chromosome	NP_460386	Salmonella enterica subsp. enterica serovar Typhimurium str. LT2
		ssaU	+	+	+	+	+	+	T3SS export apparatus switch protein SsaU	chromosome	NP_460387	Salmonella enterica subsp. enterica serovar Typhimurium str. LT2
		ssaV	+	+	+	+	+	+	T3SS major export apparatus protein ssaV	chromosome	NP_460379	Salmonella enterica subsp. enterica serovar Typhimurium str. LT2
		sscA	+	+	+	+	+	+	Chaperone for sseC	chromosome	NP_460364	Salmonella enterica subsp. enterica serovar Typhimurium str. LT2
		sscB	+	+	+	+	+	+	Chaperone for sseF	chromosome	NP_460368	Salmonella enterica subsp. enterica serovar Typhimurium str. LT2
		sseA	+	+	+	+	+	+	Chaperone for sseB and sseD	chromosome	NP_460362	Salmonella enterica subsp. enterica serovar Typhimurium str. LT2
		sseB	+	+	+	+	+	+	T3SS effector SseB	chromosome	NP_460363	Salmonella enterica subsp. enterica serovar Typhimurium str. LT2
		sseC	+	+	+	+	+	+	T3SS hydrophilic translocator, pore protein SseC	chromosome	NP_460365	Salmonella enterica subsp. enterica serovar Typhimurium str. LT2
		sseD	+	+	+	+	+	+	T3SS hydrophilic translocator, pore protein SseD	chromosome	NP_460366	Salmonella enterica subsp. enterica serovar Typhimurium str. LT2
		sseE	+	+	+	+	+	+	T3SS effector SseE	chromosome	NP_460367	Salmonella enterica subsp. enterica serovar Typhimurium str. LT2
		ssrA	+	+	+	+	+	+	Hybrid sensor histidine kinase/response regulator	chromosome	NP_460357	Salmonella enterica subsp. enterica serovar Typhimurium str. LT2
		ssrB	+	+	+	+	+	+	DNA-binding response regulator	chromosome	NP_460356	Salmonella enterica subsp. enterica serovar Typhimurium str. LT2
	T3SS effectors translocated via both systems	slrP	+	+	+	+	+	+	T3SS effector SlrP, E3 ubiquitin ligase / leucine-rich repeat-containing protein	chromosome	NP_459778	Salmonella enterica subsp. enterica serovar Typhimurium str. LT2
	T3SS1 translocated effectors	avrA	+	+	+	+	+	+	T3SS effector AvrA, acetyltransferease	chromosome	NP_461786	Salmonella enterica subsp. enterica serovar Typhimurium str. LT2
		sipA	+	+	+	+	+	+	T3SS effector SipA, actin polymerizing activity	chromosome	NP_461803	Salmonella enterica subsp. enterica serovar Typhimurium str. LT2
		sipB	+	+	+	+	+	+	T3SS hydrophilic translocator, pore protein SipB	chromosome	NP_461806	Salmonella enterica subsp. enterica serovar Typhimurium str. LT2
		sipC	+	+	+	+	+	+	T3SS hydrophilic translocator, pore protein SipC	chromosome	NP_461805	Salmonella enterica subsp. enterica serovar Typhimurium str. LT2
		sopA	+	+	+	+	+	+	T3SS effector SopA, E3 ubiquitin ligase	chromosome	NP_461011	Salmonella enterica subsp. enterica serovar Typhimurium str. LT2
		sopB/sigD	+	+	+	+	+	+	T3SS effector SopB, phosphoinositide phosphatase	chromosome	NP_460064	Salmonella enterica subsp. enterica serovar Typhimurium str. LT2
		sopD	+	+	+	+	+	+	T3SS effector SopD	chromosome	NP_461866	Salmonella enterica subsp. enterica serovar Typhimurium str. LT2
		sopE2	+	+	+	+	+	+	T3SS effector SopE2, guanine nucleotide exchange factor	chromosome	NP_460811	Salmonella enterica subsp. enterica serovar Typhimurium str. LT2
		sopE	-	+	-	-	-	+	T3SS guanine nucleotide exchange factor SopE	chromosome	WP_000161708.1	Salmonella enterica subsp. enterica serovar Typhi str. CT18
		sptP	+	+	+	+	+	+	T3SS effector SptP, tyrosine phosphatase and GTPase-activating protein	chromosome	NP_461799	Salmonella enterica subsp. enterica serovar Typhimurium str. LT2
	T3SS2 translocated effectors	gogB	+	-	-	-	-	-	T3SS GogB, anti-inflammatory effector	chromosome	NP_461519	Salmonella enterica subsp. enterica serovar Typhimurium str. LT2
		pipB2	+	+	+	+	+	+	T3SS effector PipB2	chromosome	NP_461706	Salmonella enterica subsp. enterica serovar Typhimurium str. LT2
		pipB	+	+	+	+	+	+	T3SS effector PipB	chromosome	NP_460061	Salmonella enterica subsp. enterica serovar Typhimurium str. LT2
		sifA	+	+	+	+	+	+	T3SS effector SifA, N-terminal SKIP-binding domain, C-terminal guanine nucleotide exchange factor activity	chromosome	NP_460194	Salmonella enterica subsp. enterica serovar Typhimurium str. LT2
		sifB	93.33% (28)	+	+	+	+	+	T3SS effector SifB	chromosome	NP_460561	Salmonella enterica subsp. enterica serovar Typhimurium str. LT2
		sopD2	-	+	+	+	+	+	T3SS effector SopD2	chromosome	NP_459947	Salmonella enterica subsp. enterica serovar Typhimurium str. LT2
		spiC/ssaB	+	+	+	+	+	+	T3SS protein SsaB	chromosome	NP_460358	Salmonella enterica subsp. enterica serovar Typhimurium str. LT2
		spvC	13.33% (4)*	85.71% (6)*	-	-	-	-	T3SS effector phosphothreonine lyase SpvC	plasmid pSLT	NP_490528.1	Salmonella enterica subsp. enterica serovar Typhimurium str. LT2
		spvD	13.33% (4)*	85.71% (6)*	-	-	-	-	T3SSeffector cysteine hydrolase SpvD	plasmid pSLT	NP_490527.1	Salmonella enterica subsp. enterica serovar Typhimurium str. LT2
		sseF	+	+	+	+	+	+	T3SS effector SseF	chromosome	NP_460369	Salmonella enterica subsp. enterica serovar Typhimurium str. LT2
		sseG	+	+	+	+	+	+	T3SS effector SseG	chromosome	NP_460370	Salmonella enterica subsp. enterica serovar Typhimurium str. LT2
		sseI/srfH	+	+	-	-	-	-	T3SS effector SseI/SrfH, cysteine protease	chromosome	NP_460026	Salmonella enterica subsp. enterica serovar Typhimurium str. LT2
		sseJ	96.67% (29)	+	+	+	+	+	T3SS effector SseJ, glycerophospholipid: cholesterol acyltransferase	chromosome	NP_460590	Salmonella enterica subsp. enterica serovar Typhimurium str. LT2
		sseK1	+	+	+	+	+	-	T3SS effector SseK1	chromosome	NP_463026	Salmonella enterica subsp. enterica serovar Typhimurium str. LT2
		sseK2	+	+	-	+	+	+	T3SS effector SseK2	chromosome	NP_461081	Salmonella enterica subsp. enterica serovar Typhimurium str. LT2
		sseL	+	+	+	+	+	+	T3SSeffector SseL, deubiquitinase	chromosome	NP_461229	Salmonella enterica subsp. enterica serovar Typhimurium str. LT2
		sspH2	+	+	+	+	+	+	T3SS effector SspH2, E3 ubiquitin ligase	chromosome	NP_461184	Salmonella enterica subsp. enterica serovar Typhimurium str. LT2
Serum resistance	Rck	rck	13.33% (4)*	85.71% (6)*	-	-	-	-	Resistance to complement killing	plasmid pSLT	NP_490501	Salmonella enterica subsp. enterica serovar Typhimurium str. LT2
Stress adaptation	SodC1	sodC1	+	+	-	-	-	-	Gifsy-2 prophage: superoxide dismutase precursor (Cu-Zn)	chromosome	NP_460019	Salmonella enterica subsp. enterica serovar Typhimurium str. LT2
Toxin	SpvB	spvB	13.33% (4)*	85.71% (6)*	-	-	-	-	T3SS effector SpvB, ADP-ribosylation activity	plasmid pSLT	NP_490529	Salmonella enterica subsp. enterica serovar Typhimurium str. LT2
Adherence	K88 fimbriae(Escherichia)	faeC	-	-	-	-	+	-	K88 fimbrial protein FaeC	plasmid pUMNK88_K88	WP_000708866.1	Escherichia coli UMNK88 (ETEC)
		faeD	-	-	-	-	+	-	Fimbrial usher protein FaeD	plasmid pUMNK88_K88	WP_000761063.1	Escherichia coli UMNK88 (ETEC)
		faeE	-	-	-	-	+	-	Fimbrial chaperone FaeE	plasmid pUMNK88_K88	WP_000044493.1	Escherichia coli UMNK88 (ETEC)
		faeH	-	-	-	-	+	-	Fimbrial protein FaeH	plasmid pUMNK88_K88	WP_000704731.1	Escherichia coli UMNK88 (ETEC)
		faeI	-	-	-	-	+	-	Fimbrial protein FaeI	plasmid pUMNK88_K88	WP_000758129.1	Escherichia coli UMNK88 (ETEC)
		faeJ	-	-	-	-	+	-	Fimbrial protein FaeJ	plasmid pUMNK88_K88	WP_000932014.1	Escherichia coli UMNK88 (ETEC)
Autotransporter	EhaB	ehaB	-	-	-	-	+	-	Autotransporter adhesin EhaB	chromosome	WP_000556401.1	Escherichia coli O157:H7 str. EDL933
	UpaG adhesin	upaG	-	-	-	+	-	-	Trimeric autotransporter adhesin UpaG	chromosome	WP_001033292.1	Escherichia coli CFT073
[28] Liu B, Zheng DD, Jin Q, Chen LH and Yang J, 2019. VFDB 2019: a comparative pathogenomic platform with an interactive web interface. Nucleic Acids Res. 47(D1):D687-D692.
* Detected in isolates carrying Salmonella virulence plasmid.
