# Supplementary material for: Molecular Epidemiology and Virulence of Non-Typhoidal Salmonella in Armenia
Source: Int J Mol Sci. 2022 Aug 18;23(16):9330. doi: 10.3390/ijms23169330 (PMC9409446; doi:10.3390/ijms23169330)
Supplement: Supplementary file 1 [file ijms-23-09330-s001.zip › ijms-1830003-supplementary/Supplementary material/Table S3.xlsx]

## Sheet: Genes predicted by PATRIC
Table S3: Virulence-related genes identified in 42 human non-typhoidal Salmonella isolates from Armenia using Pathosystems Resource Integration Center (PATRIC) web resource [29].
+	Present in all isolates
	Prevalence: % (number of positive isolates / total number of isolates)
-	Absent in all isolates
Related Genes (N=350)	S. Typhimurium	S. Enteritidis	S. Agona	S. Derby	S. Kentucky	S. Newport	Product	Classification	Source ID	Source Organism	PubMed
	N=30	N=7	N=1	N=2	N=1	N=1
allD	+	+	+	+	+	+	Ureidoglycolate dehydrogenase (EC 1.1.1.154)	Virulence	SL1344_0521	Salmonella enterica subsp. enterica serovar Typhimurium str. SL1344	16518469
aroA	+	+	+	+	+	+	3-phosphoshikimate 1-carboxyvinyltransferase (EC 2.5.1.19)	Virulence, Invasion	SL1344_0915	Salmonella enterica subsp. enterica serovar Typhimurium str. SL1344	1584006; 9119506; 10338486; 20194592
aroC	+	+	+	+	+	+	Chorismate synthase (EC 4.2.3.5)	Virulence	t0480	Salmonella enterica subsp. enterica serovar Typhi str. Ty2	1311488; 1730487; 12531654
aroD	+	+	+	+	+	+	3-dehydroquinate dehydratase I (EC 4.2.1.10)	Virulence	SL1344_1292	Salmonella enterica subsp. enterica serovar Typhimurium str. SL1344	12819049
asd	+	+	+	+	+	+	Aspartate-semialdehyde dehydrogenase (EC 1.2.1.11)	Intracellular survival and replication	STM14_4260	Salmonella enterica subsp. enterica serovar Typhimurium str. 14028S	20799091
assT	+	+	+	+	+	+	Putative arylsulfate sulfotransferase (EC 2.8.2.22)	Virulence	SL1344_3165	Salmonella enterica subsp. enterica serovar Typhimurium str. SL1344	16518469
avrA	+	+	+	+	+	+	Type III secretion injected virulence protein (YopP, YopJ, induces apoptosis, prevents cytokine induction, inhibits NFkb activation)	Secretion system effectors, Defense against host immune response, Intracellular survival and replication	SL1344_2845	Salmonella enterica subsp. enterica serovar Typhimurium str. SL1344	19779561; 21182782
barA	+	+	+	+	+	+	Signal transduction histidine-protein kinase BarA (EC 2.7.13.3)	Intracellular survival and replication, Invasion	SL1344_2939	Salmonella enterica subsp. enterica serovar Typhimurium str. SL1344	16113260
bglX	+	+	+	+	+	+	Periplasmic beta-glucosidase (EC 3.2.1.21)	Virulence	SL1344_2144	Salmonella enterica subsp. enterica serovar Typhimurium str. SL1344	16518469
cadB	+	+	+	+	+	+	Lysine/cadaverine antiporter membrane protein CadB	Virulence	STM474_2663	Salmonella enterica subsp. enterica serovar Typhimurium str. ST4/74	17526851
cap	+	+	+	+	+	+	Cyclic AMP receptor protein	Intracellular survival and replication	SL1344_3433	Salmonella enterica subsp. enterica serovar Typhimurium str. SL1344	11553591
carA	+	+	+	+	+	+	Carbamoyl-phosphate synthase small chain (EC 6.3.5.5)	Virulence	Z0037	Escherichia coli O157:H7 str. EDL933	8063392
carB	+	+	+	+	+	+	Carbamoyl-phosphate synthase large chain (EC 6.3.5.5)	Virulence	Z0038	Escherichia coli O157:H7 str. EDL933	8063392
cbiA	+	+	+	+	+	+	Cobyrinic acid a,c-diamide synthetase (EC 6.3.5.11)	Cellular metabolism	SG2061	Salmonella enterica subsp. enterica serovar Gallinarum str. 287/91	20153354
celA	+	+	+	+	+	+	PTS system, N,N'-diacetylchitobiose-specific IIB component (EC 2.7.1.196)	Virulence	SL1344_1247	Salmonella enterica subsp. enterica serovar Typhimurium str. SL1344	16518469
celF	+	+	+	+	+	+	N,N'-diacetylchitobiose-specific 6-phospho-beta-glucosidase (EC 3.2.1.86)	Virulence	STM474_1321	Salmonella enterica subsp. enterica serovar Typhimurium str. ST4/74	17526851
citC	+	+	+	+	+	+	[Citrate [pro-3S]-lyase] ligase (EC 6.2.1.22)	Virulence	STM474_0645	Salmonella enterica subsp. enterica serovar Typhimurium str. ST4/74	17526851
clpB	+	+	+	+	+	+	Chaperone protein ClpB (ATP-dependent unfoldase)	Virulence	STM2660	Salmonella enterica subsp. enterica serovar Typhimurium str. LT2	9573095
clpP	+	+	+	+	+	+	ATP-dependent Clp protease proteolytic subunit ClpP (EC 3.4.21.92)	Virulence	SEN0430	Salmonella enterica subsp. enterica serovar Enteritidis str. P125109	19577637
cobS	+	+	+	+	+	+	Cobalamin synthase (EC 2.7.8.26)	Cellular metabolism	SG2041	Salmonella enterica subsp. enterica serovar Gallinarum str. 287/91	20153354
copS	+	+	+	+	+	+	Putative two component system histidine kinase YedV	Virulence	SL1344_1034	Salmonella enterica subsp. enterica serovar Typhimurium str. SL1344	16518469
cpxR	+	+	+	+	+	+	Copper-sensing two-component system response regulator CpxR	Virulence	SG3362	Salmonella enterica subsp. enterica serovar Gallinarum str. 287/91	20487719
csgA	+	+	+	+	+	+	Major curlin subunit precursor CsgA	Biofilm	SL1344_1081	Salmonella enterica subsp. enterica serovar Typhimurium str. SL1344	20003355
csgB	+	+	+	+	+	+	Minor curlin subunit CsgB, nucleation component of curlin monomers	Biofilm	SL1344_1080	Salmonella enterica subsp. enterica serovar Typhimurium str. SL1344	20003355
csgD	+	+	+	+	+	+	Transcriptional regulator CsgD for 2nd curli operon	Virulence	SL1344_1079	Salmonella enterica subsp. enterica serovar Typhimurium str. SL1344	16518469
csgE	+	+	+	+	+	+	Curli production assembly/transport component CsgE	Fimbriae	STM1141	Salmonella enterica subsp. enterica serovar Typhimurium str. LT2	17379722
csgF	+	+	+	+	+	+	Curli production assembly/transport component CsgF	Virulence	SL1344_1077	Salmonella enterica subsp. enterica serovar Typhimurium str. SL1344	16518469
csgG	+	+	+	+	+	+	Curli production assembly/transport component CsgG	Fimbriae	STM14_1303	Salmonella enterica subsp. enterica serovar Typhimurium str. 14028S	9457880
cspC	96.67% (29/30)	+	+	+	+	+	Cold shock protein of CSP family => CspC (naming convention as in E.coli)	Virulence	SL1344_1766	Salmonella enterica subsp. enterica serovar Typhimurium str. SL1344	16518469
cspE	+	+	+	+	+	+	Cold shock protein of CSP family => CspE (naming convention as in E.coli)	Virulence	SL1344_0617	Salmonella enterica subsp. enterica serovar Typhimurium str. SL1344	16518469
cstA	+	+	+	+	+	+	Carbon starvation protein A	Virulence	SL1344_0588	Salmonella enterica subsp. enterica serovar Typhimurium str. SL1344	15182677
cyoB	+	+	+	+	+	+	Cytochrome O ubiquinol oxidase subunit I (EC 1.10.3.-)	Virulence	SL1344_0436	Salmonella enterica subsp. enterica serovar Typhimurium str. SL1344	16518469
dam	+	+	+	+	+	+	Methyl-directed repair DNA adenine methylase (EC 2.1.1.72)	Invasion	SL1344_3451	Salmonella enterica subsp. enterica serovar Typhimurium str. SL1344	10500219
dbh	+	+	+	+	+	+	DNA polymerase IV (EC 2.7.7.7)	Virulence	SL1344_0309	Salmonella enterica subsp. enterica serovar Typhimurium str. SL1344	16518469
dctA	+	+	+	+	+	+	Na+/H+-dicarboxylate symporter	Virulence	Z4942	Escherichia coli O157:H7 str. EDL933	15528651
dgt	+	+	+	+	+	+	Deoxyguanosinetriphosphate triphosphohydrolase (EC 3.1.5.1), subgroup 1	Virulence	SL1344_0209	Salmonella enterica subsp. enterica serovar Typhimurium str. SL1344	16518469
dksA	+	+	+	+	+	+	RNA polymerase-binding transcription factor DksA	Cell-to-cell spread, Stress, Regulation of gene expression	S0140	Shigella flexneri 2a str. 2457T	11500451; 17020583
dpaL	+	+	+	+	+	+	Diaminopropionate ammonia-lyase (EC 4.3.1.15)	Virulence	SL1344_0939	Salmonella enterica subsp. enterica serovar Typhimurium str. SL1344	16518469
dpiA	+	+	+	+	+	+	Tricarboxylate transport transcriptional regulator TctD => Citrate response regulator CitB	Virulence	STM474_0647	Salmonella enterica subsp. enterica serovar Typhimurium str. ST4/74	17526851
dppA	+	+	+	+	+	+	Dipeptide ABC transporter, substrate-binding protein DppA (TC 3.A.1.5.2) @ Dipeptide chemoreceptor	Virulence	c4361	Escherichia coli CFT073	17074858
dsbA	+	+	+	+	+	+	Periplasmic thiol:disulfide interchange protein DsbA	Adherence	LF82_0521	Escherichia coli LF82	17449627
dsbB	+	+	+	+	+	+	Periplasmic thiol:disulfide oxidoreductase DsbB, required for DsbA reoxidation	Virulence	c1633	Escherichia coli CFT073	19376849
envZ	+	+	+	+	+	+	Osmolarity sensory histidine kinase EnvZ	Virulence, Regulation of gene expression, Intracellular survival and replication	STM14_4216	Salmonella enterica subsp. enterica serovar Typhimurium str. 14028S	7618105; 12949164; 21041489
esxH	-	-	-	-	+	-	ESAT-6-like protein EsxH, 10 kDa antigen CFP7	Affect phagosome	Rv0288	Mycobacterium tuberculosis H37Rv	24204276
fadD	+	+	+	+	+	+	Long-chain-fatty-acid--CoA ligase (EC 6.2.1.3)	Virulence	SL1344_1747	Salmonella enterica subsp. enterica serovar Typhimurium str. SL1344	16518469
fepA	+	+	+	+	+	+	TonB-dependent receptor; Outer membrane receptor for ferric enterobactin and colicins B, D	Virulence	STM14_0682	Salmonella enterica subsp. enterica serovar Typhimurium str. 14028S	16154248
fimA	+	+	+	+	+	+	Uncharacterized fimbrial-like protein SfmA	Adhesion, Fimbriae	STM0543	Salmonella enterica subsp. enterica serovar Typhimurium str. LT2	14573666
fimC	+	+	+	+	+	+	Probable fimbrial chaperone SfmC	Fimbriae	t2318	Salmonella enterica subsp. enterica serovar Typhi str. Ty2	9060396
fimD	+	+	+	+	+	+	Outer membrane usher protein SfmD	Virulence	STM0546	Salmonella enterica subsp. enterica serovar Typhimurium str. LT2	15223560
fimF	+	+	+	+	+	+	Uncharacterized fimbrial-like protein SfmF	Fimbriae	STM0548	Salmonella enterica subsp. enterica serovar Typhimurium str. LT2	9537754; 10026202
fimH	+	+	+	+	+	+	Uncharacterized fimbrial-like protein SfmH	Fimbriae, Adhesion, Biofilm, Fimbriae	STM0547	Salmonella enterica subsp. enterica serovar Typhimurium str. LT2	9537754; 17379714
fimI	+	+	+	+	+	+	Fimbriae-like adhesin FimI	Biofilm	STM14_0636	Salmonella enterica subsp. enterica serovar Typhimurium str. 14028S	17074910
fimW	+	+	+	+	+	+	Putative fimbrial protein	Fimbriae	STM0552	Salmonella enterica subsp. enterica serovar Typhimurium str. LT2	9537754; 11133935; 11359580
fimY	+	+	+	+	+	+	Transcriptional regulator of fimbriae expression FimY	Virulence	SL1344_0543	Salmonella enterica subsp. enterica serovar Typhimurium str. SL1344	16518469
fimZ	+	+	+	+	+	+	Transcriptional regulator of fimbriae expression FimZ (LuxR/UhpA family)	Regulation of gene expression	STM14_0641	Salmonella enterica subsp. enterica serovar Typhimurium str. 14028S	19218381; 20833811
fkpA	+	+	+	+	+	+	FKBP-type peptidyl-prolyl cis-trans isomerase FkpA precursor (EC 5.2.1.8)	Intracellular survival and replication	STM3453	Salmonella enterica subsp. enterica serovar Typhimurium str. LT2	9009347
fliC	+	-	-	-	+	-	Flagellin FliC	Invasion	SL1344_1888	Salmonella enterica subsp. enterica serovar Typhimurium str. SL1344	14503791
fliQ	96.67% (29/30)	+	+	+	+	+	Flagellar biosynthesis protein FliQ	Virulence	STM14_2401	Salmonella enterica subsp. enterica serovar Typhimurium str. 14028S	7618105
fljA	+	-	-	-	+	+	Flagellar biosynthesis protein FliC	Virulence	STM474_2905	Salmonella enterica subsp. enterica serovar Typhimurium str. ST4/74	17526851
fljB	-	+	+	+	-	-	Flagellin FliC	Virulence	SEN1049	Salmonella enterica subsp. enterica serovar Enteritidis str. P125109	21569080
focA	+	+	+	+	+	+	Formate efflux transporter FocA	Virulence	SL1344_0911	Salmonella enterica subsp. enterica serovar Typhimurium str. SL1344	16518469
fur	+	+	+	+	+	+	Ferric uptake regulation protein FUR	Regulation of gene expression	SL1344_0675	Salmonella enterica subsp. enterica serovar Typhimurium str. SL1344	21573071
galE	+	+	+	+	+	+	UDP-glucose 4-epimerase (EC 5.1.3.2)	Virulence	SEN0721	Salmonella enterica subsp. enterica serovar Enteritidis str. P125109	19577637
galF	+	+	+	+	+	+	UTP--glucose-1-phosphate uridylyltransferase (EC 2.7.7.9)	Virulence	SL1344_2075	Salmonella enterica subsp. enterica serovar Typhimurium str. SL1344	16518469
galU	+	+	+	+	+	+	UTP--glucose-1-phosphate uridylyltransferase (EC 2.7.7.9)	Cell-to-cell spread, Invasion, Adhesion	S1322	Shigella flexneri 2a str. 2457T	7528731; 11854195
gatC	+	+	+	+	+	+	PTS system, galactitol-specific IIC component	Biofilm	b2092	Escherichia coli str. K-12 substr. MG1655	17222132
gip	+	+	+	+	+	+	Hydroxypyruvate isomerase (EC 5.3.1.22)	Virulence	SL1344_0511	Salmonella enterica subsp. enterica serovar Typhimurium str. SL1344	16518469
gmhA	+	+	+	+	+	+	D-sedoheptulose 7-phosphate isomerase (EC 5.3.1.28)	Virulence	SL1344_0306	Salmonella enterica subsp. enterica serovar Typhimurium str. SL1344	15182677
grxD	+	+	+	+	+	+	Monothiol glutaredoxin GrxD	Regulation of gene expression	E2348C_1740	Escherichia coli O127:H6 str. E2348/69	21895790
gtrA	46.67% (14/30)	-	+	+	-	-	Bactoprenol-linked glucose translocase	Virulence	SL1344_4141	Salmonella enterica subsp. enterica serovar Typhimurium str. SL1344	16518469
guaA	+	+	+	+	+	+	GMP synthase [glutamine-hydrolyzing], amidotransferase subunit (EC 6.3.5.2) / GMP synthase [glutamine-hydrolyzing], ATP pyrophosphatase subunit (EC 6.3.5.2)	Cellular metabolism	S2725	Shigella flexneri 2a str. 2457T	8757833
guaB	+	+	+	+	+	+	Inosine-5'-monophosphate dehydrogenase (EC 1.1.1.205) / CBS domain	Virulence, Invasion	STM2511	Salmonella enterica subsp. enterica serovar Typhimurium str. LT2	2849016; 17261603
hfq	+	+	+	+	+	+	RNA-binding protein Hfq	Virulence	SEN4128	Salmonella enterica subsp. enterica serovar Enteritidis str. P125109	19577637
hilA	+	+	+	+	+	+	Type III secretion transcriptional activator HilA	Invasion, Virulence	SL1344_2856	Salmonella enterica subsp. enterica serovar Typhimurium str. SL1344	8951817; 10417179; 10948124
hilC	+	+	+	+	+	+	Type III secretion transcriptional regulator HilC (= SirC)	Invasion, Virulence	SL1344_2847	Salmonella enterica subsp. enterica serovar Typhimurium str. SL1344	10320584; 11442828; 12535071
hilD	+	+	+	+	+	+	Type III secretion transcriptional regulator HilD	Invasion, Virulence	SL1344_2855	Salmonella enterica subsp. enterica serovar Typhimurium str. SL1344	10320584; 11292791; 12511499; 18799744
hns	+	+	+	+	+	+	DNA-binding protein H-NS	Regulation of gene expression	SL1344_1682	Salmonella enterica subsp. enterica serovar Typhimurium str. SL1344	18160484
hrpA	+	+	+	+	+	+	ATP-dependent helicase HrpA	Virulence	Z2313	Escherichia coli O157:H7 str. EDL933	15528651
hscC	+	+	+	+	+	+	Chaperone protein HscC	Virulence	STM474_0680	Salmonella enterica subsp. enterica serovar Typhimurium str. ST4/74	17526851
hslT	+	+	+	+	+	+	16 kDa heat shock protein A	Virulence	SL1344_3776	Salmonella enterica subsp. enterica serovar Typhimurium str. SL1344	16518469
htrA	+	+	+	+	+	+	HtrA protease/chaperone protein	Virulence	SEN0214	Salmonella enterica subsp. enterica serovar Enteritidis str. P125109	19577637
ibpB	+	+	+	+	+	+	16 kDa heat shock protein B	Virulence	c4606	Escherichia coli CFT073	17074858
idnK	+	+	+	+	+	+	Gluconokinase (EC 2.7.1.12)	Virulence	SL1344_4415	Salmonella enterica subsp. enterica serovar Typhimurium str. SL1344	16518469
invA	+	+	+	+	+	+	Type III secretion inner membrane channel protein (LcrD, HrcV, EscV, SsaV); Invasion protein InvA	Intracellular survival and replication, Virulence	SL1344_2875	Salmonella enterica subsp. enterica serovar Typhimurium str. SL1344	11856172; 20194592
invB	+	+	+	+	+	+	Type III secretion system protein BsaR; Surface presentation of antigens protein SpaK (Invasion protein InvB)	Secretion, Type III secretion	SL1344_2874	Salmonella enterica subsp. enterica serovar Typhimurium str. SL1344	14617659; 14645290; 16359332
invC	+	+	+	+	+	+	Type III secretion cytoplasmic ATP synthase (EC 3.6.3.14, YscN, SpaL, MxiB, HrcN, EscN); Probable ATP synthase SpaL (EC 3.6.3.14) (Invasion protein InvC)	Type III secretion, Type III secretion, Invasion, Virulence	SL1344_2873	Salmonella enterica subsp. enterica serovar Typhimurium str. SL1344	9194698; 14762212; 21036103
invE	+	+	+	+	+	+	Type III secretion outermembrane contact sensing protein (YopN, Yop4b, LcrE); Invasion protein InvE	Type III secretion	SL1344_2876	Salmonella enterica subsp. enterica serovar Typhimurium str. SL1344	12169593
invF	+	+	+	+	+	+	Type III secretion thermoregulatory protein (LcrF, VirF,transcription regulation of virulence plasmid)	Invasion	SL1344_2878	Salmonella enterica subsp. enterica serovar Typhimurium str. SL1344	9194698
invG	+	+	+	+	+	+	Type III secretion outermembrane pore forming protein (YscC, MxiD, HrcC, InvG); Protein InvG precursor	Type III secretion	SL1344_2877	Salmonella enterica subsp. enterica serovar Typhimurium str. SL1344	9194698; 12675813
invH	+	+	+	+	+	+	Invasion protein invH precursor	Invasion	SL1344_2879	Salmonella enterica subsp. enterica serovar Typhimurium str. SL1344	12675813
invI	+	+	+	+	+	+	Surface presentation of antigens protein SpaM	Secretion	SL1344_2872	Salmonella enterica subsp. enterica serovar Typhimurium str. SL1344	7752894
invJ	+	+	+	+	+	+	Type III secretion host injection and negative regulator protein (YopD); Surface presentation of antigens protein SpaN (Invasion protein InvJ)	Secretion, Virulence, Type III secretion	SL1344_2871	Salmonella enterica subsp. enterica serovar Typhimurium str. SL1344	7752894; 8885278; 12410834
iroB	+	+	+	+	+	+	Glycosyltransferase IroB	Virulence	APECO1_O1CoBM141	Escherichia coli APEC O1	18541653
iroN	+	+	+	+	+	+	Outer Membrane Siderophore Receptor IroN	Iron uptake	SDY_1022	Shigella dysenteriae Sd197	16856494
kduI	+	+	+	+	+	+	4-deoxy-L-threo-5-hexosulose-uronate ketol-isomerase (EC 5.3.1.17)	Virulence	STM474_3165	Salmonella enterica subsp. enterica serovar Typhimurium str. ST4/74	17526851
leuO	+	+	+	+	+	+	LysR family transcriptional activator LeuO	Virulence	SL1344_0115	Salmonella enterica subsp. enterica serovar Typhimurium str. SL1344	15182677
lon	+	+	+	+	+	+	ATP-dependent protease La (EC 3.4.21.53) Type I	Virulence	SG0461	Salmonella enterica subsp. enterica serovar Gallinarum str. 287/91	20487719
lpfA	+	+	+	-	+	+	Long polar fimbria protein A	Virulence	STM14_4387	Salmonella enterica subsp. enterica serovar Typhimurium str. 14028S	9701823
lpfB	+	+	+	-	+	+	Chaperone protein LpfB	Adhesion, Invasion	STM14_4386	Salmonella enterica subsp. enterica serovar Typhimurium str. 14028S	8613405; 9596751
lpfC	+	+	+	-	+	+	Outer membrane usher protein LpfC	Adhesion, Invasion, Virulence, Defense against host immune response	STM14_4385	Salmonella enterica subsp. enterica serovar Typhimurium str. 14028S	8613405; 9169760; 10557331
lpxD	+	+	+	+	+	+	UDP-3-O-[3-hydroxymyristoyl] glucosamine N-acyltransferase (EC 2.3.1.191)	Cell surface and membrane proteins	STM0226	Salmonella enterica subsp. enterica serovar Typhimurium str. LT2	8132458
manB	+	+	+	+	+	+	Phosphomannomutase (EC 5.4.2.8) => Colanic acid	Virulence	c2557	Escherichia coli CFT073	12180926
marT	+	+	+	+	+	+	Putative transcriptional regulator MarT	Virulence	SL1344_3725	Salmonella enterica subsp. enterica serovar Typhimurium str. SL1344	16518469
mdfA	+	+	+	+	+	+	Multidrug efflux pump MdfA/Cmr (of MFS type), broad spectrum	Drug efflux system	STM14_1016	Salmonella enterica subsp. enterica serovar Typhimurium str. 14028S	19506059; 20495209
metA	+	+	+	+	+	+	Homoserine O-succinyltransferase (EC 2.3.1.46)	Virulence	SL1344_4117	Salmonella enterica subsp. enterica serovar Typhimurium str. SL1344	16518469
mglA	+	+	+	+	+	+	Galactose/methyl galactoside ABC transporter, ATP-binding protein MglA (EC 3.6.3.17)	Virulence	Z3404	Escherichia coli O157:H7 str. EDL933	15731074
mgtB	+	+	+	+	+	+	Mg(2+) transport ATPase, P-type (EC 3.6.3.2)	Virulence	STM14_4536	Salmonella enterica subsp. enterica serovar Typhimurium str. 14028S	9311997
mgtC	+	+	+	+	+	+	Mg(2+)-transport-ATPase-associated protein MgtC	Virulence	STM14_4538	Salmonella enterica subsp. enterica serovar Typhimurium str. 14028S	9311997
mig-14	+	+	+	+	+	+	Putative transcription activator mig-14	Virulence, Avoidance of host defense, Antibiotics resistance	SL1344_2765	Salmonella enterica subsp. enterica serovar Typhimurium str. SL1344	9302299; 11083839; 12029036; 15661016
misL	+	+	+	+	+	+	Autotransporter	Adhesion	STM14_4527	Salmonella enterica subsp. enterica serovar Typhimurium str. 14028S	15948960
mppA	+	+	+	+	+	+	Murein peptide ABC transporter, substrate-binding protein (requires DppBCDF)	Cell surface and membrane proteins	c1803	Escherichia coli CFT073	15845486
msbB	+	+	+	+	+	+	Lipid A biosynthesis myristoyltransferase (EC 2.3.1.243)	LPS (Lipopolysaccharide)	SFK218_2097	Shigella flexneri K-218	11994481
narG	+	+	+	+	+	+	Respiratory nitrate reductase alpha chain (EC 1.7.99.4)	Biofilm	b1224	Escherichia coli str. K-12 substr. MG1655	17222132
nfnB	13.33% (4/30)	+	+	+	+	+	Oxygen-insensitive NAD(P)H nitroreductase (EC 1.-.-.-) / Dihydropteridine reductase (EC 1.5.1.34)	Virulence	SL1344_0566	Salmonella enterica subsp. enterica serovar Typhimurium str. SL1344	16518469
nlpC	+	+	+	+	+	+	Probable endopeptidase NlpC	Virulence	SL1344_1277	Salmonella enterica subsp. enterica serovar Typhimurium str. SL1344	16518469
nuoG	+	+	+	+	+	+	NADH-ubiquinone oxidoreductase chain G (EC 1.6.5.3)	Virulence	STM2323.S	Salmonella enterica subsp. enterica serovar Typhimurium str. LT2	12761123
ompA	+	+	+	+	+	+	Outer membrane protein A precursor	Virulence	c1093	Escherichia coli CFT073	11978877
ompD	90.00% (27/30)	+	-	-	-	+	Outer membrane porin OmpD	Cell surface and membrane proteins	SL1344_1503	Salmonella enterica subsp. enterica serovar Typhimurium str. SL1344	22180532
ompR	+	+	+	+	+	+	Two-component system response regulator OmpR	Virulence	SEN3328	Salmonella enterica subsp. enterica serovar Enteritidis str. P125109	19577637
ordL	+	+	+	+	+	+	Putative oxidoreductase	Virulence	SL1344_3102	Salmonella enterica subsp. enterica serovar Typhimurium str. SL1344	16518469
orgAa	+	+	+	+	+	+	Oxygen-regulated invasion protein OrgA	Virulence,Invasion	SL1344_2850	Salmonella enterica subsp. enterica serovar Typhimurium str. SL1344	8063389; 9194698; 10816487; 15774831
orgAb	+	+	+	+	+	+	OrgB protein, associated with InvC ATPase of type III secretion system	Invasion	SL1344_2849	Salmonella enterica subsp. enterica serovar Typhimurium str. SL1344	10816487
pagC	+	+	+	+	+	+	Outer membrane protein X precursor	Serum resistance	STM1246	Salmonella enterica subsp. enterica serovar Typhimurium str. LT2	15758232
pagD	+	+	+	+	+	+	Putative outer membrane virulence protein PhoP	Virulence	STM14_1497	Salmonella enterica subsp. enterica serovar Typhimurium str. 14028S	7927792
pagO	+	+	-	-	-	+	Permease of the drug/metabolite transporter (DMT) superfamily	Virulence	STM474_1888	Salmonella enterica subsp. enterica serovar Typhimurium str. ST4/74	17526851
pdgL	93.33% (28/30)	+	+	+	+	+	D-alanyl-D-alanine dipeptidase (EC 3.4.13.22)	Virulence	STM14_1936	Salmonella enterica subsp. enterica serovar Typhimurium str. 14028S	12180921
pefA	13.33% (4/30)	-	-	-	-	-	Kappa-fimbriae major subunit	Fimbriae, Virulence	PSLT018	Salmonella enterica subsp. enterica serovar Typhimurium str. LT2	8100983; 16257053
pefC	13.33% (4/30)	85.71% (6/7)	-	-	-	-	Hypothetical protein	Biofilm	PSLT017	Salmonella enterica subsp. enterica serovar Typhimurium str. LT2	16714543
pefD	13.33% (4/30)	85.71% (6/7)	-	-	-	-	Kappa-fimbriae chaperone protein	Virulence	PSLT016	Salmonella enterica subsp. enterica serovar Typhimurium str. LT2	16257053
pflA	+	+	+	+	+	+	Pyruvate formate-lyase activating enzyme (EC 1.97.1.4)	Virulence	STM474_0956	Salmonella enterica subsp. enterica serovar Typhimurium str. ST4/74	17526851
phoN	+	+	+	+	+	+	Putative membrane-associated phospholipid phosphatase, PAP2 superfamily	Virulence	SL1344_4255	Salmonella enterica subsp. enterica serovar Typhimurium str. SL1344	16518469
phoP	+	+	+	+	+	+	Transcriptional regulatory protein PhoP	Virulence	SEN1818	Salmonella enterica subsp. enterica serovar Enteritidis str. P125109	19577637
phoQ	+	+	+	+	+	+	Sensor histidine kinase PhoQ (EC 2.7.13.3)	Two-component system, Virulence, Regulation of gene expression	STM14_1408	Salmonella enterica subsp. enterica serovar Typhimurium str. 14028S	2185222; 2544889; 8955307; 14563863
phoU	+	+	+	+	+	+	Phosphate transport system regulatory protein PhoU	Virulence	c4648	Escherichia coli CFT073	12180926
pipA	+	+	+	+	+	+	Hypothetical protein	Virulence	SL1344_1026	Salmonella enterica subsp. enterica serovar Typhimurium str. SL1344	15182677
pipB	+	+	+	+	+	+	Pentapeptide repeat family protein	Virulence	SEN0952	Salmonella enterica subsp. enterica serovar Enteritidis str. P125109	19642979
pipC	+	+	+	+	+	+	Invasion gene E protein (Pathogenicity island encoded protein: homologous to ipgE of Shigella)	Virulence	STM1090	Salmonella enterica subsp. enterica serovar Typhimurium str. LT2	9723926
pipD	+	+	+	+	+	+	Putative dipeptidase	Virulence	SL1344_1033	Salmonella enterica subsp. enterica serovar Typhimurium str. SL1344	16518469
pmrD	+	+	+	+	+	+	Signal transduction protein PmrD, part of PhoPQ-PmrD-PmrAB multicomponent regulatory system	Antibiotics resistance	STM2304	Salmonella enterica subsp. enterica serovar Typhimurium str. LT2	8206837
ppdD	+	+	+	+	+	+	Type IV pilin PilA	Invasion, Adhesion, Biofilm, Cell motility	Z0118	Escherichia coli O157:H7 str. EDL933	18952791
ppiC	+	+	+	+	+	+	Peptidyl-prolyl cis-trans isomerase PpiC (EC 5.2.1.8)	Virulence	SL1344_3870	Salmonella enterica subsp. enterica serovar Typhimurium str. SL1344	16518469
ppk	+	+	+	+	+	+	Polyphosphate kinase (EC 2.7.4.1)	Virulence	STM2501	Salmonella enterica subsp. enterica serovar Typhimurium str. LT2	17227702
prgH	+	+	+	+	+	+	MxiG protein; Pathogenicity 1 island effector protein	Invasion, Type III secretion	SL1344_2854	Salmonella enterica subsp. enterica serovar Typhimurium str. SL1344	10816487; 12675813
prgI	+	+	+	+	+	+	MxiH protein; Type III secretion cytoplasmic protein (YscF)	Type III secretion	SL1344_2853	Salmonella enterica subsp. enterica serovar Typhimurium str. SL1344	12675813; 21138848
prgJ	+	+	+	+	+	+	Pathogenicity 1 island effector protein	Invasion, Type III secretion	SL1344_2852	Salmonella enterica subsp. enterica serovar Typhimurium str. SL1344	10816487; 12675813
prgK	+	+	+	+	+	+	Type III secretion bridge between inner and outermembrane lipoprotein (YscJ, HrcJ, EscJ, PscJ)	Invasion, Type III secretion	SL1344_2851	Salmonella enterica subsp. enterica serovar Typhimurium str. SL1344	10816487; 12675813
purD	+	+	+	+	+	+	Phosphoribosylamine--glycine ligase (EC 6.3.4.13)	Virulence	STM14_5016	Salmonella enterica subsp. enterica serovar Typhimurium str. 14028S	7618105; 8168923
pyrD	+	+	+	+	+	+	Dihydroorotate dehydrogenase (quinone) (EC 1.3.5.2)	Cell surface and membrane proteins	STM14_1200	Salmonella enterica subsp. enterica serovar Typhimurium str. 14028S	16177292
rcK	13.33% (4/30)	85.71% (6/7)	-	-	-	-	Outer membrane protein X precursor	Serum resistance	PSLT009	Salmonella enterica subsp. enterica serovar Typhimurium str. LT2	1729227
recD	+	+	+	+	+	+	Exodeoxyribonuclease V alpha chain (EC 3.1.11.5)	Virulence	Z4136	Escherichia coli O157:H7 str. EDL933	15731074
relA	+	+	+	+	+	+	Inactive (p)ppGpp 3'-pyrophosphohydrolase domain / GTP pyrophosphokinase (EC 2.7.6.5), (p)ppGpp synthetase I	Invasion	SG2866	Salmonella enterica subsp. enterica serovar Gallinarum str. 287/91	18621899
rfaB	+	+	+	+	+	+	Lipopolysaccharide 1,6-galactosyltransferase (EC 2.4.1.-)	Virulence	STM3719	Salmonella enterica subsp. enterica serovar Typhimurium str. LT2	19404677
rfaG	+	+	+	+	+	+	UDP-glucose:(heptosyl) LPS alpha1,3-glucosyltransferase WaaG	Virulence, Inhibition of phagolysosome formation	SEN3544	Salmonella enterica subsp. enterica serovar Enteritidis str. P125109	19577637; 21569080
rfaH	+	+	+	+	+	+	Transcriptional activator RfaH	Virulence, Regulation of gene expression	ECP_4055	Escherichia coli 536	12117951
rfaI	+	+	+	+	+	+	Lipopolysaccharide 1,3-galactosyltransferase (EC 2.4.1.44)	Virulence	STMUK_3704	Salmonella enterica subsp. enterica serovar Typhimurium str. UK-1	21768282
rfaJ	+	+	+	+	+	+	UDP-glucose:(glucosyl)lipopolysaccharide alpha-1,2-glucosyltransferase (EC 2.4.1.58)	Virulence	STMUK_3703	Salmonella enterica subsp. enterica serovar Typhimurium str. UK-1	21768282
rfaK	+	+	+	+	+	+	Lipopolysaccharide 1,2-N-acetylglucosaminetransferase (EC 2.4.1.56)	Virulence	STM474_3887	Salmonella enterica subsp. enterica serovar Typhimurium str. ST4/74	17526851
rfaL	96.67% (29/30)	+	+	+	+	+	Oligosaccharide repeat unit polymerase Wzy; O-antigen ligase	Virulence	STMUK_3699	Salmonella enterica subsp. enterica serovar Typhimurium str. UK-1	21768282
rfaP	+	+	+	+	+	+	Lipopolysaccharide core heptose(I) kinase RfaP	Virulence	STM14_4482	Salmonella enterica subsp. enterica serovar Typhimurium str. 14028S	10899846
rfaZ	+	+	+	+	+	+	Lipopolysaccharide core biosynthesis protein RfaZ	Virulence	SL1344_3681	Salmonella enterica subsp. enterica serovar Typhimurium str. SL1344	16518469
rfbA	+	+	+	+	+	+	Glucose-1-phosphate thymidylyltransferase (EC 2.7.7.24)	Virulence	SL1344_2072	Salmonella enterica subsp. enterica serovar Typhimurium str. SL1344	16518469
rfbB	+	+	+	+	+	+	dTDP-glucose 4,6-dehydratase (EC 4.2.1.46)	Virulence	STM14_2591	Salmonella enterica subsp. enterica serovar Typhimurium str. 14028S	7618105
rfbC	+	+	+	+	+	+	dTDP-4-dehydrorhamnose 3,5-epimerase (EC 5.1.3.13)	Virulence	SL1344_2071	Salmonella enterica subsp. enterica serovar Typhimurium str. SL1344	16518469
rfbD	+	+	+	+	+	+	dTDP-4-dehydrorhamnose reductase (EC 1.1.1.133)	Virulence	STM14_2590	Salmonella enterica subsp. enterica serovar Typhimurium str. 14028S	7618105
rfbG	+	+	+	+	+	+	CDP-glucose 4,6-dehydratase (EC 4.2.1.45)	Invasion	t0781	Salmonella enterica subsp. enterica serovar Typhi str. Ty2	16495526
rfbH	+	+	+	+	+	+	CDP-4-dehydro-6-deoxy-D-glucose 3-dehydratase (EC 4.2.1.-)	LPS (Lipopolysaccharide)	SEN2086	Salmonella enterica subsp. enterica serovar Enteritidis str. P125109	18990194
rfbI	+	+	+	+	+	+	CDP-6-deoxy-delta-3,4-glucoseen reductase-like	Virulence	STM474_2178	Salmonella enterica subsp. enterica serovar Typhimurium str. ST4/74	17526851
rfbK	+	+	+	+	-	-	Phosphomannomutase (EC 5.4.2.8)	Virulence	STM2083	Salmonella enterica subsp. enterica serovar Typhimurium str. LT2	9573095
rfbM	+	+	+	+	-	-	Mannose-1-phosphate guanylyltransferase (EC 2.7.7.13) / Mannose-6-phosphate isomerase (EC 5.3.1.8)	Virulence	STM14_2578	Salmonella enterica subsp. enterica serovar Typhimurium str. 14028S	7618105
rfbN	+	+	+	+	-	-	O antigen biosynthesis rhamnosyltransferase RfbN	Virulence	STM474_2170	Salmonella enterica subsp. enterica serovar Typhimurium str. ST4/74	17526851
rfbP	+	+	+	+	+	+	Undecaprenyl-phosphate galactosephosphotransferase (EC 2.7.8.6)	Virulence	SL1344_2059	Salmonella enterica subsp. enterica serovar Typhimurium str. SL1344	16518469; 19364844
rfc	90% (27/30)	+	+	+	-	-	O-antigen polymerase	Virulence	STM14_1616	Salmonella enterica subsp. enterica serovar Typhimurium str. 14028S	1997412
rfe	+	+	+	+	+	+	Undecaprenyl-phosphate alpha-N-acetylglucosaminyl 1-phosphate transferase (EC 2.7.8.33)	Cell motility, Cell-to-cell spread	S3902	Shigella flexneri 2a str. 2457T	7528731
rhuM	+	+	-	-	-	-	Uncharacterized protein clustered with Type I restriction-modification system	Virulence	SL1344_3720	Salmonella enterica subsp. enterica serovar Typhimurium str. SL1344	15182677
rpoS	+	+	+	+	+	+	RNA polymerase sigma factor RpoS	Virulence	SEN2763	Salmonella enterica subsp. enterica serovar Enteritidis str. P125109	19577637
ruvB	+	+	+	+	+	+	Holliday junction ATP-dependent DNA helicase RuvB (EC 3.6.4.12)	Intracellular survival and replication	SL1344_1828	Salmonella enterica subsp. enterica serovar Typhimurium str. SL1344	20670908
sbcD	+	+	+	+	+	+	Exonuclease SbcD	Virulence	STM474_0413	Salmonella enterica subsp. enterica serovar Typhimurium str. ST4/74	17526851
sbmA	+	+	+	+	+	+	SbmA protein	Virulence	c0482	Escherichia coli CFT073	15845486
serA	+	+	+	+	+	+	D-3-phosphoglycerate dehydrogenase (EC 1.1.1.95)	Virulence	Z4251	Escherichia coli O157:H7 str. EDL933	15731074
shdA	-	-	-	+	-	-	AIDA autotransporter-like protein	Virulence, Adhesion	STM14_3078	Salmonella enterica subsp. enterica serovar Typhimurium str. 14028S	10768965; 11929540; 12540539; 15262930
	3.33% (1/30)	-	-	-	-	-	AIDA autotransporter-like protein	Virulence	STM2513	Salmonella enterica subsp. enterica serovar Typhimurium str. LT2	16549278
sicP	+	+	+	+	+	+	Chaperone protein SicP	Type III secretion	SL1344_2859	Salmonella enterica subsp. enterica serovar Typhimurium str. SL1344	21801239
sifA	+	+	+	+	+	+	SifA protein	Intracellular survival and replication, Secretion system effectors	SL1344_1161	Salmonella enterica subsp. enterica serovar Typhimurium str. SL1344	8861213; 11207622; 12010459; 21540636
sigD	+	+	+	+	+	+	Inositol phosphate phosphatase sopB (EC 3.1.3.-)	Virulence, Invasion, Phagosome maturation arrest, Intracellular survival and replication, Secretion system effectors, Virulence, Anti-apoptosis, Type III secretion	SL1344_1030	Salmonella enterica subsp. enterica serovar Typhimurium str. SL1344	10531217; 12360287; 15175224; 20542249; 21435037; 21501827; 21555401; 2 1679290
siiD	+	+	+	+	+	+	Putative type-I secretion protein	Virulence	SL1344_4196	Salmonella enterica subsp. enterica serovar Typhimurium str. SL1344	16518469
siiE	+	+	+	+	-	+	Large repetitive protein	Virulence	SL1344_4197	Salmonella enterica subsp. enterica serovar Typhimurium str. SL1344	16518469
sipA	+	+	+	+	+	+	Type III secretion injected virulence protein (YopE)	Invasion	SL1344_2861	Salmonella enterica subsp. enterica serovar Typhimurium str. SL1344	19046340
sipB	+	+	+	+	+	+	Cell invasion protein SipB	Type III secretion	SEN2726	Salmonella enterica subsp. enterica serovar Enteritidis str. P125109	19322708
sipC	+	+	+	+	+	+	Type III secretion negative modulator of injection (YopK, YopQ,controls size of translocator pore); Cell invasion protein sipC (Effector protein SipC)	Invasion,Virulence	SL1344_2863	Salmonella enterica subsp. enterica serovar Typhimurium str. SL1344	7608068; 15312846; 15720547; 18005098; 19364837; 20212042
sipD	+	+	+	+	+	+	Type III secretion host injection protein (YopB); Cell invasion protein SipD (Salmonella invasion protein D)	Invasion, Virulence, Secretion, Avoidance of host defense	SL1344_2862	Salmonella enterica subsp. enterica serovar Typhimurium str. SL1344	8522512; 8885278; 9194702; 19364837
sipF	+	+	+	+	+	+	Acyl carrier protein	Virulence, Invasion, Regulation of gene expression	SL1344_2860	Salmonella enterica subsp. enterica serovar Typhimurium str. SL1344	16518469; 21263021
sirA	96.67% (29/30)	+	+	+	+	+	BarA-associated response regulator UvrY (= GacA = SirA)	Intracellular survival and replication, Invasion	SL1344_1877	Salmonella enterica subsp. enterica serovar Typhimurium str. SL1344	16113260
sitA	+	+	+	+	+	+	Manganese ABC transporter, periplasmic-binding protein SitA	Virulence	SL1344_2841	Salmonella enterica subsp. enterica serovar Typhimurium str. SL1344	15322058
slrP	+	+	+	+	+	+	Leucine-rich-repeat protein	Virulence, Type III secretion, Secretion system effectors	STM14_928	Salmonella enterica subsp. enterica serovar Typhimurium str. 14028S	10569754; 10861017; 12065528; 18765734; 19690162; 20335166
slyA	+	+	+	+	+	+	Transcriptional regulator SlyA	Virulence, Intracellular survival and replication, Regulation of gene expression	STM14_1742	Salmonella enterica subsp. enterica serovar Typhimurium str. 14028S	8290552; 8945549; 9284144; 15972530
slyD	+	+	+	+	+	+	FKBP-type peptidyl-prolyl cis-trans isomerase SlyD (EC 5.2.1.8)	Virulence	STM474_3621	Salmonella enterica subsp. enterica serovar Typhimurium str. ST4/74	17526851
sodB	+	+	+	+	+	+	Superoxide dismutase [Fe] (EC 1.15.1.1)	Modulate host immune response	SFV_1678	Shigella flexneri 5 str. 8401	2404874
sodC	+	+	-	-	-	-	Superoxide dismutase [Cu-Zn] precursor (EC 1.15.1.1)	Virulence	SEN1149	Salmonella enterica subsp. enterica serovar Enteritidis str. P125109	19577637; 19595520
solA	+	+	+	+	+	+	N-methyl-L-tryptophan oxidase, SolA	Virulence	SL1344_1097	Salmonella enterica subsp. enterica serovar Typhimurium str. SL1344	16518469
sopA	+	+	+	+	+	+	E3 ubiquitin-protein ligase SopA	Virulence	SL1344_2043	Salmonella enterica subsp. enterica serovar Typhimurium str. SL1344	16176924
sopD	+	+	+	+	+	+	Secreted protein	Virulence, Invasion	SL1344_2924	Salmonella enterica subsp. enterica serovar Typhimurium str. SL1344	15554961; 17696999
sopD2	+	+	+	+	-	+	Hypothetical protein	Virulence	SL1344_0909	Salmonella enterica subsp. enterica serovar Typhimurium str. SL1344	12535274; 15554961; 16518469
sopE2	+	+	+	+	+	+	G-nucleotide exchange factor SopE	Secretion system effectors, Invasion, Virulence	SL1344_1784	Salmonella enterica subsp. enterica serovar Typhimurium str. SL1344	10931274; 14617659; 14742523
								Invasion	SEN1182	Salmonella enterica subsp. enterica serovar Enteritidis str. P125109	19322708
soxS	96.67% (29/30)	+	+	+	+	+	DNA-binding transcriptional dual regulator SoxS	Virulence	STM14_5127	Salmonella enterica subsp. enterica serovar Typhimurium str. 14028S	9393844
spaO	+	+	+	+	+	+	Type III secretion inner membrane protein (YscQ, homologous to flagellar export components); Surface presentation of antigens protein SpaO	Secretion, Invasion, Virulence	SL1344_2870	Salmonella enterica subsp. enterica serovar Typhimurium str. SL1344	8751894; 8885278
spaP	+	+	+	+	+	+	Type III secretion inner membrane protein (YscR, SpaR, HrcR, EscR,homologous to flagellar export components); Surface presentation of antigens protein SpaP	Secretion, Invasion	SL1344_2869	Salmonella enterica subsp. enterica serovar Typhimurium str. SL1344	8751894
spaQ	+	+	+	+	+	+	Type III secretion inner membrane protein (YscS, homologous to flagellar export components); Surface presentation of antigens protein SpaQ	Secretion, Invasion	SL1344_2868	Salmonella enterica subsp. enterica serovar Typhimurium str. SL1344	8751894
spaR	+	+	+	+	+	+	Surface presentation of antigens protein SpaR; Type III secretion inner membrane protein (YscT, HrcT, SpaR, EscT, EpaR1, homologous to flagellar export components)	Secretion, Invasion	SL1344_2867	Salmonella enterica subsp. enterica serovar Typhimurium str. SL1344	8751894; 9194698
spaS	+	+	+	+	+	+	Type III secretion inner membrane protein (YscU, SpaS, EscU, HrcU, SsaU, homologous to flagellar export components); Surface presentation of antigens protein SpaS	Type III secretion	STM14_3486	Salmonella enterica subsp. enterica serovar Typhimurium str. 14028S	10692170
spaT	+	+	+	+	+	+	Chaperone protein SicA (Salmonella invasin chaperone)	Invasion, Chaperone	SL1344_2865	Salmonella enterica subsp. enterica serovar Typhimurium str. SL1344	7608068; 10735870
speA	+	+	+	+	+	+	Biosynthetic arginine decarboxylase (EC 4.1.1.19)	Virulence	Z4283	Escherichia coli O157:H7 str. EDL933	15731074
spiC	+	+	+	+	+	+	Type III secretion protein SsaB	Intracellular survival and replication	SL1344_1327	Salmonella enterica subsp. enterica serovar Typhimurium str. SL1344	21540636
spiR	+	-	-	-	-	-	Secretion system regulator: Sensor component (EC 2.7.3.-) (EC 2.7.1.40)	Two-component system, Regulation of gene expression	SL1344_1326	Salmonella enterica subsp. enterica serovar Typhimurium str. SL1344	9786194; 10338486
spoT	+	+	+	+	+	+	Guanosine-3',5'-bis(diphosphate) 3'-pyrophosphohydrolase (EC 3.1.7.2) / GTP pyrophosphokinase (EC 2.7.6.5), (p)ppGpp synthetase II	Virulence	SEN3564	Salmonella enterica subsp. enterica serovar Enteritidis str. P125109	19577637
spvA	13.33% (4/30)	85.71% (6/7)	-	-	-	-	Outer membrane protein	Virulence	STM14_5563	Salmonella enterica subsp. enterica serovar Typhimurium str. 14028S	7618105
spvB	13.33% (4/30)	85.71% (6/7)	-	-	-	-	Actin-ADP-ribosyltransferase, toxin SpvB	Virulence	PSLT039	Salmonella enterica subsp. enterica serovar Typhimurium str. LT2	11443102; 19595520
spvC	13.33% (4/30)	85.71% (6/7)	-	-	-	-	27.5 kDa virulence protein	Virulence	PSLT038	Salmonella enterica subsp. enterica serovar Typhimurium str. LT2	11443102
spvD	13.33% (4/30)	85.71% (6/7)	-	-	-	-	Hypothetical protein	Virulence	PSLT037	Salmonella enterica subsp. enterica serovar Typhimurium str. LT2	1378053
spvR	13.33% (4/30)	85.71% (6/7)	-	-	-	-	Virulence genes transcriptional activator	Virulence, Regulation of gene expression	PSLT041	Salmonella enterica subsp. enterica serovar Typhimurium str. LT2	1378053; 1400193; 10867227
ssaD	+	+	+	+	+	+	Type III secretion protein SsaD	Virulence	STM474_1401	Salmonella enterica subsp. enterica serovar Typhimurium str. ST4/74	17526851
ssaE	+	+	+	+	+	+	Secretion system effector SsaE	Virulence, Type III secretion	SL1344_1330	Salmonella enterica subsp. enterica serovar Typhimurium str. SL1344	16518469
ssaG	+	+	+	+	+	+	Type III secretion protein SsaG	Virulence	STM474_1412	Salmonella enterica subsp. enterica serovar Typhimurium str. ST4/74	17526851
ssaJ	+	+	+	+	+	+	Type III secretion bridge between inner and outer membrane lipoprotein (YscJ, HrcJ, EscJ, PscJ)	Intracellular survival and replication, Type III secretion	SL1344_1343	Salmonella enterica subsp. enterica serovar Typhimurium str. SL1344	10998173
ssaK	+	+	+	+	+	+	Type III secretion protein SsaK	Virulence	STM474_1417	Salmonella enterica subsp. enterica serovar Typhimurium str. ST4/74	17526851
ssaL	+	+	+	+	+	+	Type III secretion cytoplasmic protein (YscL)	Virulence	SL1344_1346	Salmonella enterica subsp. enterica serovar Typhimurium str. SL1344	15383528
ssaM	+	+	+	+	+	+	Type III secretion protein SsaM	Type III secretion	STM14_1709	Salmonella enterica subsp. enterica serovar Typhimurium str. 14028S	15491354
ssaN	+	+	+	+	+	+	Type III secretion cytoplasmic ATP synthase (EC 3.6.3.14, YscN, SpaL, MxiB, HrcN, EscN)	Virulence	SL1344_1349	Salmonella enterica subsp. enterica serovar Typhimurium str. SL1344	16518469
ssaP	+	+	+	+	+	+	Type III secretion protein (YscP)	Virulence	STM14_1713	Salmonella enterica subsp. enterica serovar Typhimurium str. 14028S	9140973
ssaQ	+	+	+	+	+	+	Type III secretion inner membrane protein (YscQ, homologous to flagellar export components)	Type III secretion	STM14_1714	Salmonella enterica subsp. enterica serovar Typhimurium str. 14028S	21878641
ssaS	+	+	+	+	+	+	Type III secretion inner membrane protein (YscS, homologous to flagellar export components)	Virulence	STM474_1426	Salmonella enterica subsp. enterica serovar Typhimurium str. ST4/74	17526851
ssaT	+	+	+	+	+	+	Type III secretion inner membrane protein (YscT, HrcT, SpaR, EscT, EpaR1, homologous to flagellar export components)	Virulence	STM474_1427	Salmonella enterica subsp. enterica serovar Typhimurium str. ST4/74	17526851
ssaU	+	+	+	+	+	+	Type III secretion inner membrane protein (YscU, SpaS, EscU, HrcU, SsaU, homologous to flagellar export components)	Type III secretion	STM1422	Salmonella enterica subsp. enterica serovar Typhimurium str. LT2	17497331
ssaV	+	+	+	+	+	+	Type III secretion inner membrane channel protein (LcrD, HrcV, EscV, SsaV)	Intracellular survival and replication, Type III secretion	SEN1631	Salmonella enterica subsp. enterica serovar Enteritidis str. P125109	19322708
sseA	-	+	+	+	+	+	Secretion system effector SseA	Virulence	SEN1648	Salmonella enterica subsp. enterica serovar Enteritidis str. P125109	19577637
sseB	+	+	+	+	+	+	Type III secretion effector SseB	Virulence	SL1344_1332	Salmonella enterica subsp. enterica serovar Typhimurium str. SL1344	16518469
sseC	+	+	+	+	+	+	Secretion system effector SseC	Type III secretion	SL1344_1334	Salmonella enterica subsp. enterica serovar Typhimurium str. SL1344	11159962
sseD	+	+	+	+	+	+	Secretion system effector SseD	Type III secretion, Virulence associated secretion systems	SL1344_1335	Salmonella enterica subsp. enterica serovar Typhimurium str. SL1344	11159962; 15661931
sseE	+	+	+	+	+	+	Secretion system effector SseE	Intracellular survival and replication, Invasion	SL1344_1336	Salmonella enterica subsp. enterica serovar Typhimurium str. SL1344	16113260
sseF	+	+	+	+	+	+	Type III secretion effector SseF	Intracellular survival and replication, Intracellular survival and replication, Invasion	SL1344_1338	Salmonella enterica subsp. enterica serovar Typhimurium str. SL1344	10998173; 15699204; 16113260
sseG	+	+	+	+	+	+	Type III secretion effector SseG	Intracellular survival and replication, Intracellular survival and replication, Invasion	SL1344_1339	Salmonella enterica subsp. enterica serovar Typhimurium str. SL1344	10998173; 15699204; 16113260
sseI	+	+	-	-	-	-	Secreted effector protein	Virulence	SL1344_0991	Salmonella enterica subsp. enterica serovar Typhimurium str. SL1344	16518469
sseJ	96.67% (29/30)	+	+	+	+	+	Secreted effector J SseJ	Intracellular survival and replication	STM14_1974	Salmonella enterica subsp. enterica serovar Typhimurium str. 14028S	11994148; 16177296
sspA	+	+	+	+	+	+	Stringent starvation protein A	Virulence	STM14_4033	Salmonella enterica subsp. enterica serovar Typhimurium str. 14028S	10816458
ssrA	-	+	+	+	+	+	Secretion system regulator: Sensor component (EC 2.7.3.-) (EC 2.7.1.40)	Virulence	SEN1653	Salmonella enterica subsp. enterica serovar Enteritidis str. P125109	19577637
ssrB	+	+	+	+	+	+	Secretion system regulator of DegU/UvrY/BvgA type	Two-component system	SL1344_1325	Salmonella enterica subsp. enterica serovar Typhimurium str. SL1344	9786194
stbC	+	+	+	+	+	+	FIG031703: Fimbriae usher protein StbC	Virulence	STM474_0353	Salmonella enterica subsp. enterica serovar Typhimurium str. ST4/74	17526851
stbD	+	+	+	+	+	+	Putative exported protein precursor	Virulence	STM474_0352	Salmonella enterica subsp. enterica serovar Typhimurium str. ST4/74	17526851
stcC	+	-	+	-	+	-	Outer membrane usher protein YehB	Virulence	SL1344_2127	Salmonella enterica subsp. enterica serovar Typhimurium str. SL1344	16518469
stcD	+	-	+	-	-	-	Uncharacterized fimbrial-like protein YehA	Virulence	SL1344_2126	Salmonella enterica subsp. enterica serovar Typhimurium str. SL1344	16518469
sthA	+	+	+	+	+	+	Putative fimbrial subunit STM4595	Virulence	SL1344_4522	Salmonella enterica subsp. enterica serovar Typhimurium str. SL1344	16518469
stpA	+	+	+	+	+	+	Type III secretion injected virulence protein (YopH, tyrosine phosphatase of FAK and p130cas, prevents phagocytosis)	Virulence,Secretion system effectors	SL1344_2858	Salmonella enterica subsp. enterica serovar Typhimurium str. SL1344	15182677; 21801239
surA	+	+	+	+	+	+	Periplasmic chaperone and peptidyl-prolyl cis-trans isomerase of outer membrane proteins SurA (EC 5.2.1.8)	Chaperone	SF0050	Shigella flexneri 2a str. 301	17526712
tdcA	+	+	+	+	+	+	Threonine catabolic operon transcriptional activator TdcA	Intracellular survival and replication	SL1344_3217	Salmonella enterica subsp. enterica serovar Typhimurium str. SL1344	18600042
tdcE	+	+	+	+	+	+	2-ketobutyrate formate-lyase (EC 2.3.1.-) @ Pyruvate formate-lyase (EC 2.3.1.54)	Virulence	Z4466	Escherichia coli O157:H7 str. EDL933	15731074
tdcE	+	+	+	+	+	+	Pyruvate formate-lyase (EC 2.3.1.54)	Virulence	Z1248	Escherichia coli O157:H7 str. EDL933	15731074
tktA	+	+	+	+	+	+	Transketolase (EC 2.2.1.1)	Virulence	c3520	Escherichia coli CFT073	15845486
tolA	+	-	-	-	-	-	TolA protein	Bile resistance	SL1344_0729	Salmonella enterica subsp. enterica serovar Typhimurium str. SL1344	19118362
torD	+	+	+	+	+	+	TorA-specific chaperone protein, TorD	Virulence	SL1344_3787	Salmonella enterica subsp. enterica serovar Typhimurium str. SL1344	16518469
traT	50% (15/30)	-	-	-	-	-	IncF plasmid conjugative transfer surface exclusion protein TraT	Serum resistance	EC042_pAA071	Escherichia coli 042	1730875
trkA	+	+	+	+	+	+	Trk potassium uptake system protein TrkA	Virulence	Z4660	Escherichia coli O157:H7 str. EDL933	15731074
trpB	+	+	+	+	+	+	Tryptophan synthase beta chain (EC 4.2.1.20)	Virulence	Z2550	Escherichia coli O157:H7 str. EDL933	15731074
trxA	+	+	+	+	+	+	Thioredoxin	Modulate host immune response	SL1344_3875	Salmonella enterica subsp. enterica serovar Typhimurium str. SL1344	19884329
trxC	+	+	+	+	+	+	Thioredoxin 2	Virulence	Z3867	Escherichia coli O157:H7 str. EDL933	15528651
udg	+	+	+	+	+	+	UDP-glucose 6-dehydrogenase (EC 1.1.1.22)	Virulence	SL1344_2057	Salmonella enterica subsp. enterica serovar Typhimurium str. SL1344	16518469
vacB	+	+	+	+	+	+	3'-to-5' exoribonuclease RNase R	Virulence	S4602	Shigella flexneri 2a str. 2457T	1400189
vacJ	+	+	+	+	+	+	Outer-membrane-phospholipid-binding lipoprotein MlaA	Cell-to-cell spread	S2559	Shigella flexneri 2a str. 2457T	8145644
wcaE	+	+	+	+	+	+	Colanic acid biosynthesis glycosyl transferase WcaE	Virulence	STM474_2196	Salmonella enterica subsp. enterica serovar Typhimurium str. ST4/74	17526851
wcaM	+	+	+	+	+	+	Colanic acid biosynthesis protein WcaM	Biofilm, Virulence	SL1344_2076	Salmonella enterica subsp. enterica serovar Typhimurium str. SL1344	15838049; 16518469
wecE	+	+	+	+	+	+	dTDP-4-amino-4,6-dideoxygalactose transaminase (EC 2.6.1.59)	Virulence	STM474_4103	Salmonella enterica subsp. enterica serovar Typhimurium str. ST4/74	17526851
yaiU	+	-	-	-	-	-	Uncharacterized protein YaiT	Virulence	STM474_0388	Salmonella enterica subsp. enterica serovar Typhimurium str. ST4/74	17526851
ybaj	+	+	+	+	+	+	Hha toxicity modulator TomB	Virulence	STM474_0494	Salmonella enterica subsp. enterica serovar Typhimurium str. ST4/74	17526851
ybhM	+	+	+	+	+	+	Integral membrane protein	Virulence	STM474_0833	Salmonella enterica subsp. enterica serovar Typhimurium str. ST4/74	17526851
ychF	+	+	+	+	+	+	GTP-binding and nucleic acid-binding protein YchF	Virulence	c1661	Escherichia coli CFT073	15845486
yciF	+	+	+	+	+	+	Stress response diiron-containing protein YciF	Virulence	STM474_1746	Salmonella enterica subsp. enterica serovar Typhimurium str. ST4/74	17526851
yeeI	+	+	+	+	+	+	Protein MtfA	Virulence	STM474_2081	Salmonella enterica subsp. enterica serovar Typhimurium str. ST4/74	17526851
yeiA	+	+	+	+	+	+	NAD-dependent dihydropyrimidine dehydrogenase subunit PreA (EC 1.3.1.1)	Virulence	SL1344_2164	Salmonella enterica subsp. enterica serovar Typhimurium str. SL1344	16518469
yfhH	+	+	+	+	+	+	Uncharacterized HTH-type transcriptional regulator YfhH	Virulence	Z3841	Escherichia coli O157:H7 str. EDL933	15528651
yiaO	+	+	+	+	+	+	2,3-diketo-L-gulonate-binding periplasmic protein yiaO precursor	Virulence	SL1344_3638	Salmonella enterica subsp. enterica serovar Typhimurium str. SL1344	16518469
yijP	+	+	+	+	+	+	Phosphoethanolamine transferase EptC [E.coli], specific for LPS heptose I residue	Invasion	c4914	Escherichia coli CFT073	10456927
yneB	+	+	+	-	+	+	3-hydroxy-5-phosphonooxypentane-2,4-dione thiolase (EC 2.3.1.245)	Virulence	SL1344_4027	Salmonella enterica subsp. enterica serovar Typhimurium str. SL1344	16518469
yscR	+	+	+	+	+	+	Type III secretion inner membrane protein (YscR, SpaR, HrcR, EscR, homologous to flagellar export components)	Virulence, Intracellular survival and replication	SL1344_1353	Salmonella enterica subsp. enterica serovar Typhimurium str. SL1344	10531217; 11207622
znuA	+	+	+	+	+	+	Zinc ABC transporter, substrate-binding protein ZnuA	Virulence, Zinc uptake	STM14_2300	Salmonella enterica subsp. enterica serovar Typhimurium str. 14028S	17923515; 20959928; 21219981
znuB	+	+	+	+	+	+	Zinc ABC transporter, permease protein ZnuB	Virulence	STM14_2302	Salmonella enterica subsp. enterica serovar Typhimurium str. 14028S	21219981
znuC	+	+	+	+	+	+	Zinc ABC transporter, ATP-binding protein ZnuC	Virulence	STM14_2301	Salmonella enterica subsp. enterica serovar Typhimurium str. 14028S	12117991; 21219981
UG*	+	+	+	-	+	+	(4S)-4-hydroxy-5-phosphonooxypentane-2,3-dione isomerase (EC 5.3.1.32)	Virulence	SL1344_4028	Salmonella enterica subsp. enterica serovar Typhimurium str. SL1344	16518469
UG	+	+	+	+	+	+	Bdm protein	Virulence	SL1344_1494	Salmonella enterica subsp. enterica serovar Typhimurium str. SL1344	16518469
UG	-	+	-	-	-	-	Carbonic anhydrase, beta class (EC 4.2.1.1)	Virulence	PSLT046	Salmonella enterica subsp. enterica serovar Typhimurium str. LT2	9302299
UG	+	+	+	+	+	+	c-di-GMP phosphodiesterase (EC 3.1.4.52) => PdeF	Virulence	STM474_2606	Salmonella enterica subsp. enterica serovar Typhimurium str. ST4/74	17526851
UG	+	+	+	+	+	+	Deubiquitinating protease ElaD	Secretion system effectors	SL1344_2256	Salmonella enterica subsp. enterica serovar Typhimurium str. SL1344	17158898
UG	+	+	+	+	+	+	Diguanylate cyclase (EC 2.7.7.65) => DgcJ	Virulence	SL1344_1218	Salmonella enterica subsp. enterica serovar Typhimurium str. SL1344	16518469
UG	+	+	+	-	+	-	Exported protein STM1668	Virulence	SL1344_1598	Salmonella enterica subsp. enterica serovar Typhimurium str. SL1344	18389060
UG	+	+	+	+	+	+	FIG005121: SAM-dependent methyltransferase (EC 2.1.1.-)	Virulence	SL1344_0257	Salmonella enterica subsp. enterica serovar Typhimurium str. SL1344	16518469
UG	-	+	-	-	-	+	G-nucleotide exchange factor SopE	Virulence	SEN1155	Salmonella enterica subsp. enterica serovar Enteritidis str. P125109	19577637
UG	+	+	+	+	+	+	HilE protein, a negative regulator of HilD, and thereby Salmonella enterica invasion	Virulence, Invasion	SL1344_4440	Salmonella enterica subsp. enterica serovar Typhimurium str. SL1344	12595445
UG	+	+	+	+	+	+	Hypothetical protein	Virulence	SL1344_2653	Salmonella enterica subsp. enterica serovar Typhimurium str. SL1344	16518469
UG	+	+	-	-	-	-	Hypothetical protein	Virulence	SL1344_4097	Salmonella enterica subsp. enterica serovar Typhimurium str. SL1344	16518469
UG	+	-	+	+	+	+	Hypothetical protein	Virulence	STM474_4389	Salmonella enterica subsp. enterica serovar Typhimurium str. ST4/74	17526851
UG	93.33% (28/30)	-	-	+	-	-	Hypothetical protein	Virulence	STM474_4511	Salmonella enterica subsp. enterica serovar Typhimurium str. ST4/74	17526851
UG	+	-	+	+	+	-	Inner membrane protein YigG	Virulence	SL1344_3908	Salmonella enterica subsp. enterica serovar Typhimurium str. SL1344	16518469
UG	+	+	+	+	+	+	Invasin-like protein	Virulence	SL1344_1599	Salmonella enterica subsp. enterica serovar Typhimurium str. SL1344	16518469; 18389060
UG	3.33% (29/30)	+	+	+	+	+	Lipid A phosphoethanolamine transferase EptA/PmrC (EC 2.7.8.43)	Virulence	SL1344_4230	Salmonella enterica subsp. enterica serovar Typhimurium str. SL1344	16518469
UG	+	+	+	+	+	+	Lysozyme (N-acetylmuramidase) family, (EC 3.2.1.17)	Virulence	SL1344_0016	Salmonella enterica subsp. enterica serovar Typhimurium str. SL1344	16518469
UG	+	-	+	+	+	-	Myo-inositol 2-dehydrogenase (EC 1.1.1.18)	Virulence	STM474_4629	Salmonella enterica subsp. enterica serovar Typhimurium str. ST4/74	17526851
UG	+	-	-	+	-	+	O-antigen export system, ATP-binding protein	Virulence	SL1344_0705	Salmonella enterica subsp. enterica serovar Typhimurium str. SL1344	16518469
UG	+	+	+	+	+	+	Oligogalacturonide-Rhamnogalacturonide-specific porin	Virulence	SL1344_4000	Salmonella enterica subsp. enterica serovar Typhimurium str. SL1344	16518469
UG	+	+	+	+	+	+	Periplasmic chaperone of outer membrane proteins Skp @ Outer membrane protein H precursor	Chaperone	SF2457T_4958	Shigella flexneri 2a str. 2457T (Prj:48255)	17526712; 19047350
UG	+	+	+	+	+	+	Phage protein	Virulence	SL1344_2342	Salmonella enterica subsp. enterica serovar Typhimurium str. SL1344	16518469
UG	+	+	-	-	-	+	Phage tail fiber, side tail fiber protein Stf	Virulence	STM474_2339	Salmonella enterica subsp. enterica serovar Typhimurium str. ST4/74	17526851
UG	+	+	+	+	+	+	Phosphoserine phosphatase (EC 3.1.3.3)	Virulence	SL1344_2174	Salmonella enterica subsp. enterica serovar Typhimurium str. SL1344	16518469
UG	+	+	+	+	-	+	Probable lipoprotein YPO2292	Virulence	SL1344_3013	Salmonella enterica subsp. enterica serovar Typhimurium str. SL1344	16518469
UG	+	+	+	+	+	+	Probable metabolite transport protein	Virulence	SL1344_0513	Salmonella enterica subsp. enterica serovar Typhimurium str. SL1344	16518469
UG	+	+	+	-	+	+	Putative arylsulfatase regulatory protein	Virulence	STM474_0039	Salmonella enterica subsp. enterica serovar Typhimurium str. ST4/74	17526851
UG	+	+	+	+	+	+	Putative curli production protein CsgC	Virulence	SL1344_1082	Salmonella enterica subsp. enterica serovar Typhimurium str. SL1344	16518469
UG	+	+	+	+	+	+	Putative dehydrogenase	Virulence	SL1344_1009	Salmonella enterica subsp. enterica serovar Typhimurium str. SL1344	16518469
UG	+	+	+	+	+	+	Putative inner membrane protein	Intracellular survival and replication	SL1344_1628	Salmonella enterica subsp. enterica serovar Typhimurium str. SL1344	21540636
UG	+	+	-	+	+	+	Putative inner membrane protein	Virulence	SL1344_4094	Salmonella enterica subsp. enterica serovar Typhimurium str. SL1344	16518469
UG	+	+	-	-	-	+	Putative inner membrane protein	Virulence	STM474_1890	Salmonella enterica subsp. enterica serovar Typhimurium str. ST4/74	17526851
UG	+	+	+	+	-	-	Putative inner membrane protein	Cell surface and membrane proteins	STM14_0650	Salmonella enterica subsp. enterica serovar Typhimurium str. 14028S	18826410
UG	-	-	-	-	+	-	Putative inner membrane protein	Virulence	SL1344_3013	Salmonella enterica subsp. enterica serovar Typhimurium str. SL1344	16518469
UG	+	+	+	-	-	+	Putative lipoprotein	Virulence	SL1344_3655	Salmonella enterica subsp. enterica serovar Typhimurium str. SL1344	16518469
UG	+	+	+	+	+	+	Putative NAD(P)H nitroreductase YdjA	Virulence	STM474_1300	Salmonella enterica subsp. enterica serovar Typhimurium str. ST4/74	17526851
UG	+	+	+	+	+	+	Putative outer membrane lipoprotein	Virulence	SL1344_1867	Salmonella enterica subsp. enterica serovar Typhimurium str. SL1344	16518469
UG	+	+	+	+	+	+	Putative outer membrane protein	Virulence	STM474_2341	Salmonella enterica subsp. enterica serovar Typhimurium str. ST4/74	17526851
UG	+	+	+	+	+	+	Putative outer membrane protein	Virulence	Z2751	Escherichia coli O157:H7 str. EDL933	15731074
UG	93.33% (28/30)	+	+	+	+	+	Putative oxidoreductase YncB	Virulence	SL1344_1520	Salmonella enterica subsp. enterica serovar Typhimurium str. SL1344	16518469
UG	13.33% (4/30)	+	+	+	+	+	Putative transferase	Virulence	SL1344_3934	Salmonella enterica subsp. enterica serovar Typhimurium str. SL1344	16518469
UG	+	+	+	+	+	+	Putative transmembrane transport protein	Virulence	STM474_2679	Salmonella enterica subsp. enterica serovar Typhimurium str. ST4/74	17526851
UG	+	-	+	+	+	-	RidA/YER057c/UK114 superfamily, group 7, YjgH-like protein	Virulence	SL1344_1478	Salmonella enterica subsp. enterica serovar Typhimurium str. SL1344	16518469
UG	90% (27/30)	+	+	+	+	+	Secreted effector protein SteA	Virulence	SL1344_1514	Salmonella enterica subsp. enterica serovar Typhimurium str. SL1344	16518469
UG	+	-	-	-	-	-	Secretion system effector SseA	Intracellular survival and replication, Type III secretion, Intracellular survival and replication	STM14_1693	Salmonella enterica subsp. enterica serovar Typhimurium str. 14028S	9786193; 12724372
UG	+	+	+	+	+	+	Sodium-dependent anion transporter family	Virulence	STM474_0790	Salmonella enterica subsp. enterica serovar Typhimurium str. ST4/74	17526851
UG	+	+	+	+	+	+	Spermidine export protein MdtJ	Virulence	SL1344_1412	Salmonella enterica subsp. enterica serovar Typhimurium str. SL1344	16518469
UG	+	+	+	+	-	+	Tetratricopeptide repeat family protein	Virulence	STM474_0458	Salmonella enterica subsp. enterica serovar Typhimurium str. ST4/74	17526851
UG	+	+	+	+	+	+	Transcriptional regulator, GntR family	Virulence	STM474_3770	Salmonella enterica subsp. enterica serovar Typhimurium str. ST4/74	17526851
UG	+	+	+	-	+	+	Transcriptional regulator, LysR family	Virulence	SL1344_0031	Salmonella enterica subsp. enterica serovar Typhimurium str. SL1344	16518469
UG	+	+	+	+	+	+	Translation initiation factor SUI1-related protein	Virulence	SL1344_1638	Salmonella enterica subsp. enterica serovar Typhimurium str. SL1344	16518469
UG	86.67% (26/30)	-	-	-	-	-	Transposase-like protein	Virulence	SL1344_2547	Salmonella enterica subsp. enterica serovar Typhimurium str. SL1344	16518469
UG	+	+	+	+	+	+	UDP-glucuronate:LPS(HepIII) glycosyltransferase WaaH	Virulence	SL1344_3673	Salmonella enterica subsp. enterica serovar Typhimurium str. SL1344	16518469
UG	+	+	+	+	+	+	Uncharacterized ferredoxin-like protein YfhL	Virulence	SL1344_2538	Salmonella enterica subsp. enterica serovar Typhimurium str. SL1344	16518469
UG	+	+	+	+	+	+	Uncharacterized MFS-type transporter STM0328.s	Virulence	STM474_0343	Salmonella enterica subsp. enterica serovar Typhimurium str. ST4/74	17526851
UG	+	+	+	+	+	+	Uncharacterized protease YegQ	Virulence	SL1344_2112	Salmonella enterica subsp. enterica serovar Typhimurium str. SL1344	16518469
UG	+	-	-	+	+	+	Uncharacterized protein STM2137	Secretion,Virulence	SL1344_2113	Salmonella enterica subsp. enterica serovar Typhimurium str. SL1344	15322005; 16518469
UG	+	+	+	+	-	+	Uncharacterized protein STM3907	Virulence	SL1344_3867	Salmonella enterica subsp. enterica serovar Typhimurium str. SL1344	16518469
UG	+	-	+	+	+	-	Uncharacterized protein YigF	Virulence	SL1344_3907	Salmonella enterica subsp. enterica serovar Typhimurium str. SL1344	16518469
UG	+	+	+	+	+	+	Uncharacterized protein YjaG	Virulence	SL1344_4108	Salmonella enterica subsp. enterica serovar Typhimurium str. SL1344	16518469
UG	+	+	+	+	+	+	Uncharacterized protein YjeJ	Virulence	SL1344_4269	Salmonella enterica subsp. enterica serovar Typhimurium str. SL1344	16518469
UG	+	+	+	+	+	+	Universal stress protein F	Virulence	STM474_1664	Salmonella enterica subsp. enterica serovar Typhimurium str. ST4/74	17526851
UG	+	+	+	+	+	+	UPF0057 membrane protein YqaE	Virulence	SL1344_2780	Salmonella enterica subsp. enterica serovar Typhimurium str. SL1344	16518469
UG	+	+	+	+	+	+	UPF0118 inner membrane protein YdiK	Virulence	SL1344_1298	Salmonella enterica subsp. enterica serovar Typhimurium str. SL1344	16518469
UG	+	+	+	+	+	+	UPF0187 protein YneE	Virulence	STM474_1538	Salmonella enterica subsp. enterica serovar Typhimurium str. ST4/74	17526851
UG	50% (15/30)	85.71% (6/7)	-	-	-	-	X polypeptide	Virulence	PSLT072	Salmonella enterica subsp. enterica serovar Typhimurium str. LT2	16518469
[29] Wattam, A.R.; Davis, J.J.; Assaf, R.; Boisvert, S.; Brettin, T.; Bun, C.; … ; Stevens, R.L. Improvements to PATRIC, the all-bacterial Bioinformatics Database and Analysis Resource Center. Nucleic Acids Res. 2017, 45 (D1), D535–D542. doi: 10.1093/nar/gkw1017.
* UG, Unnamed Genes in PATRIC.
