# Supplementary material for: Molecular Epidemiology and Virulence of Non-Typhoidal Salmonella in Armenia
Source: Int J Mol Sci. 2022 Aug 18;23(16):9330. doi: 10.3390/ijms23169330 (PMC9409446; doi:10.3390/ijms23169330)
Supplement: Supplementary file 1 [file ijms-23-09330-s001.zip › ijms-1830003-supplementary/Supplementary material/Table S4.xlsx]

## Sheet: SPIs
Table S4: Salmonella pathogenicity islands (SPI) identified in human non-typhoidal Salmonella isolates from Armenia using SPIFinder 2.0 [30].
+	Present in all isolates;
	Prevalence: % (number of positive isolates/total number of isolates);
-	Absent in all isolates.
N	SPI	GenBank Accession number	The organism of which the SPI originate	S. Typhimurium		S. Enteritidis (N=7)	S. Agona (N=1)	S. Derby (N=2)	S. Kentucky (N=1)	S. Newport (N=1)	Category Funcion Table by SPIFinder 2.0 [29]
				ST328 (N=26)	ST19 (N=4)						NN*	Description
1	C63PI	AF128999	Salmonella-enterica-Typhimurium-SL1344	-	-	+	+	+	+	+	1	Iron uptake system, sit operon
2	CS54_island	AF140550	Salmonella-enterica-Typhimurium-ATCC_14028	+	+	+	-	-	-	+	29	Intestinal colonization and persistence determinants (shdA, ratA, ratB, sivI, sivH)
3	HPI	FJ212115	Salmonella-enterica-SARC13	3.85% (1/26)	-	-	-	-	-	-	2	P4-like integrase; located within a high-pathogenicity-island (HPI) region
		FJ212116	Salmonella-enterica-1443_VI	3.85% (1/26)	-	-	-	-	-	-	2	P4-like integrase; located within a high-pathogenicity-island (HPI) region
4	Not_named	JQ071613	Salmonella-enterica-Enteritidis-CMCC50041	+	+	+	+	+	+	+	26	Putative pathogenicity island protein (ssaD) gene
5	SPI-1	AF148689	Salmonella-enterica-Typhimurium-SL1344	-	+	+	+	+	+	+	5	Type III secretion system, invasion into epithelial cells, apoptosis
		AY956822	Salmonella-enterica-Gallinarum-SGB_1	+	+	+	+	+	+	+	5	Type III secretion system, invasion into epithelial cells, apoptosis
		AY956823	Salmonella-enterica-Gallinarum-SGE_2	+	+	+	+	+	+	+	5	Type III secretion system, invasion into epithelial cells, apoptosis
		AY956824	Salmonella-enterica-Gallinarum-SGB_4	+	+	+	+	+	+	+	5	Type III secretion system, invasion into epithelial cells, apoptosis
		AY956825	Salmonella-enterica-Gallinarum-SGB_8	+	+	+	+	+	+	+	5	Type III secretion system, invasion into epithelial cells, apoptosis
		JN982040	Salmonella-enterica-Typhimurium-J4STEHO	+	+	+	+	+	+	+	27	invA; nonfunctional invasion protein A due to mutation; located on the SPI-1
		U16303	Salmonella-enterica-Typhimurium-SL1344	-	+	+	+	+	+	+	5	Type III secretion system, invasion into epithelial cells, apoptosis
6	SPI-2	AY956826	Salmonella-enterica-Gallinarum-SGB_10	+	+	+	-	+	-	+	14	Type III secretion system, required for systemic infection and intracellular pathogenesis by facilitating replication of intracellular bacteria within membrane-bound Salmonella-containing vacuoles
		AY956827	Salmonella-enterica-Gallinarum-SGC_2	+	+	+	-	+	-	+	14	Type III secretion system, required for systemic infection and intracellular pathogenesis by facilitating replication of intracellular bacteria within membrane-bound Salmonella-containing vacuoles
		AY956828	Salmonella-enterica-Gallinarum-SGC_9	+	+	+	-	+	+	+	14	Type III secretion system, required for systemic infection and intracellular pathogenesis by facilitating replication of intracellular bacteria within membrane-bound Salmonella-containing vacuoles
		AY956829	Salmonella-enterica-Gallinarum-SGH_1	+	+	+	+	+	+	+	14	Type III secretion system, required for systemic infection and intracellular pathogenesis by facilitating replication of intracellular bacteria within membrane-bound Salmonella-containing vacuoles
		AY956830	Salmonella-enterica-Gallinarum-SGD_8	+	+	+	+	+	+	+	14	Type III secretion system, required for systemic infection and intracellular pathogenesis by facilitating replication of intracellular bacteria within membrane-bound Salmonella-containing vacuoles
		JN673272	Salmonella-enterica-Typhimurium-St11	+	+	-	-	-	-	+	23	SpiC; pathogenicity island 2 secreted effector protein
		JN673269	Salmonella-enterica-Paratyphi_A-Spa11	-	-	-	+	+	-	-	23	SpiC; pathogenicity island 2 secreted effector protein
		JN673270	Salmonella-enterica-Enteritidis-Se11	-	-	+	-	-	-	-	23	SpiC; pathogenicity island 2 secreted effector protein
		JN673273	Salmonella-enterica-Enteritidis-C50041	-	-	+	-	-	-	-	23	SpiC; pathogenicity island 2 secreted effector protein
		X99945	Salmonella-enterica-Typhimurium-LT2	-	-	+	+	+	+	-	14	Type III secretion system, required for systemic infection and intracellular pathogenesis by facilitating replication of intracellular bacteria within membrane-bound Salmonella-containing vacuoles
		Y09357	Salmonella-enterica-Typhimurium-LT2	-	-	-	+	-	-	-	14	Type III secretion system, required for systemic infection and intracellular pathogenesis by facilitating replication of intracellular bacteria within membrane-bound Salmonella-containing vacuoles
		Z95891	Salmonella-enterica-Typhimurium-	+	+	+	+	+	-	+	14	Type III secretion system, required for systemic infection and intracellular pathogenesis by facilitating replication of intracellular bacteria within membrane-bound Salmonella-containing vacuoles
7	SPI-3	AJ000509	Salmonella-enterica-Typhimurium-14028s	+	+	+	+	+	+	+	15	Invasion, survival in monocytes, Mg2+ uptake (MgtC, MgtB, MarT, MisL)
		NC_003197	Salmonella-Typhimurium-LT2	+	-	-	-	-	-	-	15	Invasion, survival in monocytes, Mg2+ uptake (MgtC, MgtB, MarT, MisL)
		Y13864	Salmonella-enterica-Typhimurium-ST4/74	-	+	+	-	-	-	-	15	Invasion, survival in monocytes, Mg2+ uptake (MgtC, MgtB, MarT, MisL)
		AY144490	Salmonella-enterica-Dublin-9805277	-	-	-	+	+	-	-	16	Invasion, survival in monocytes, Mg2+ uptake (sugR, rhuM, MgtC, MgtB, MarT, MisL), putative fimbrial-like protein (yadCKLM), probable pilin chaperone (ecpD1/D2)
		NC_006905a	Salmonella-enterica-Choleraesuis-SC_B67	-	-	-	-	-	+	+	15	Invasion, survival in monocytes, Mg2+ uptake (MgtC, MgtB, MarT, MisL)
8	SPI-4	AJ576316	Salmonella-enterica-Typhimurium-ST4/74	+	+	-	-	-	-	-	17	Type I secretion system, putative toxin secretion, apoptoses, required for intracellular survival in macrophages
		NC_006905b	Salmonella-enterica-Choleraesuis-SC_B67	-	-	+	+	+	+	+	17	Type I secretion system, putative toxin secretion, apoptoses, required for intracellular survival in macrophages
9	SPI-5	NC_003197	Salmonella-Typhimurium-LT2	+	+	+	-	-	-	+	18	Effector proteins for SPI-1 and SPI-2 (SopB, SigD, PipB)
		AY144492	Salmonella-enterica-Derby-	-	-	-	+	+	+	-	15	Invasion, survival in monocytes, Mg2+ uptake (MgtC, MgtB, MarT, MisL)
10	SPI-8	NC_003198c	Salmonella-enterica-Typhi-CT18	-	-	-	+	-	-	-	21	Vi exopolysaccharide, SopE prophage and a type IVB pilus operon
11	SPI-9	NC_003198d	Salmonella-Typhi-CT18	+	+	+	+	+	+	+	22	Type I secretory apparatus, large RTX-like protein
12	SPI-10	AY956839	Salmonella-enterica-Gallinarium-SGE_3	-	-	+	-	-	-	-	28	Fimbrin-like protein (sefD)
13	SPI-13	AY956832	Salmonella-enterica-Gallinarum-SGD_3	+	+	+	-	-	-	+	9	Acetil-coA dehydrolase (gacD)
		AY956833	Salmonella-enterica-Gallinarum-SGG_1	+	+	-	-	-	-	+	11	Transcriptional regulation (gtrA)
		AY956834	Salmonella-enterica-Gallinarum-SGA_10	+	+	+	-	-	-	+	10	LysR family transcriptional regulation (gtrB)
14	SPI-14	AY956835	Salmonella-enterica-Gallinarum-SGA_8	+	+	+	-	-	-	+	12	Electron transfer favoprotein beta subunit (gpiA)
		AY956836	Salmonella-enterica-Gallinarum-SGC_8	+	+	+	-	-	-	+	13	Transcriptional regulation (gpiB)
[30] Roer, L.; Hendriksen, R.S.; Leekitcharoenphon, P.; Lukjancenko, O.; Kaas, R.S.; Hasman, H.; Aarestrup, F.M. Is the Evolution of Salmonella enterica subsp. enterica Linked to Restriction-Modification Systems? mSystems, 2016, 1(3):e00009-16. https://doi.org/10.1128/mSystems.00009-16.
* - Number of Category Function by SPIFinder 2.0 [29];
а - NC_006905.1:3890879-3903697 Salmonella enterica subsp. enterica serovar Choleraesuis str. SC_B67, complete genome;
b - NC_006905.1:4411902-4438599 Salmonella enterica subsp. enterica serovar Choleraesuis str. SC_B67, complete genome;
c - NC_003198.1:3132530-3139414 Salmonella enterica subsp. enterica serovar Typhi str. CT18, complete genome;
d - NC_003198.1:2743495-2759190 Salmonella enterica subsp. enterica serovar Typhi str. CT18, complete genome.
Abbreviations: HPI, high-pathogenicity island; ST, sequence type.
