# Supplementary material for: Molecular Epidemiology and Virulence of Non-Typhoidal Salmonella in Armenia
Source: Int J Mol Sci. 2022 Aug 18;23(16):9330. doi: 10.3390/ijms23169330 (PMC9409446; doi:10.3390/ijms23169330)
Supplement: Supplementary file 1 [file ijms-23-09330-s001.zip › ijms-1830003-supplementary/Supplementary material/Table S5.xlsx]

## Sheet: Table S5_Predicted Plasmids
Table S5: Virulence plasmids identified in silico in human non-typhoidal Salmonella isolates from Armenia.
NN	Isolate ID	Serotype	Plasmid replicons identified using PlasmidFinder 2.1 [33]	Identity by [33], %	Query / Template length [33]	Plasmid MW (bp)*	In silico identified virulence-related genes located on plasmid	Best plasmid matches according to BLAST analysis (GenBank accession number)	ANI** value [32], %
1	A_588	Enteritidis	IncFIB(S) (FN432031)	98.91	643 / 643	58598	spvABCDR, pefABCD, rck, mig-5	Salmonella enterica subsp. enterica serovar Enteritidis str. P125109 PT4 plasmid pSEN complete sequence (HG970000.1)	99.96
			IncFII(S) (CP000858)	100	262 / 262
2	A_3972	Enteritidis	IncFIB(S) (FN432031)	98.91	643 / 643	58653	spvABCDR, pefABCD, rck, mig-5	Salmonella enterica subsp. enterica serovar Enteritidis str. P125109 PT4 plasmid pSEN complete sequence (HG970000.1)	99.99
			IncFII(S) (CP000858)	100	262 / 262
3	A_6059	Enteritidis	IncFIB(S) (FN432031)	98.91	643 / 643	56537	spvABCDR, pefABCD, rck, mig-5	Salmonella enterica subsp. enterica serovar Enteritidis strain A1636 plasmid pSENV, complete sequence (CP063709.1)	99.93
			IncFII(S) (CP000858)	100	262 / 262
4	A_6187	Enteritidis	IncFIB(S) (FN432031)	98.91	643 / 643	58597	spvABCDR, pefABCD, rck, mig-5	Salmonella enterica subsp. enterica serovar Enteritidis str. P125109 PT4 plasmid pSEN complete sequence (HG970000.1)	100
			IncFII(S) (CP000858)	100	262 / 262
5	A_6892	Enteritidis	IncFIB(S) (FN432031)	98.91	643 / 643	59307	spvABCDR, pefABCD, rck, mig-5	Salmonella enterica subsp. enterica serovar Enteritidis strain A1636 plasmid pSENV, complete sequence (CP063709.1)	99.99
			IncFII(S) (CP000858)	100	262 / 262
6	A_7160	Enteritidis	IncFIB(S) (FN432031)	98.91	643 / 643	58596	spvABCDR, pefABCD, rck, mig-5	Salmonella enterica subsp. enterica serovar Enteritidis str. P125109 PT4 plasmid pSEN complete sequence (HG970000.1)	100
			IncFII(S) (CP000858)	100	262 / 262
7	A_996	Typhimurium	IncFIB(S) (FN432031)	100	643 / 643	93859	spvABCDR, pefABCD, rck, mig-5	Salmonella enterica subsp. enterica serovar Typhimurium strain 13-931 plasmid pSLT931, complete sequence (CP016390.1)	99.88
			IncFII(S) (CP000858)	100	262 / 262
8	A_2208	Typhimurium	IncFIB(S) (FN432031)	100	643 / 643	94069	spvABCDR, pefABCD, rck, mig-5	Salmonella enterica subsp. enterica serovar Typhimurium strain 13-931 plasmid pSLT931, complete sequence (CP016390.1)	99.94
			IncFII(S) (CP000858)	100	262 / 262
9	A_5064	Typhimurium	IncFIB(S) (FN432031)	100	643 / 643	94023	spvABCDR, pefABCD, rck, mig-5	Salmonella enterica subsp. enterica serovar Typhimurium plasmid pSTV-Mu1, complete sequence (KX777254.1)	99.92
			IncFII(S) (CP000858)	100	262 / 262
10	A_8239	Typhimurium	IncFIB(S) (FN432031)	100	643 / 643	94036	spvABCDR, pefABCD, rck, mig-5	Salmonella enterica subsp. enterica serovar Typhimurium strain 13-931 plasmid pSLT931, complete sequence (CP016390.1)	99.94
			IncFII(S) (CP000858)	100	262 / 262
[32] Yoon, S.H.; Ha, S.M.; Lim, J.M.; Kwon, S.J.; Chun, J. A large-scale evaluation of algorithms to calculate average nucleotide identity. Antonie van Leeuwenhoek 2017, 110, 1281–1286. doi: 10.1007/s10482-017-0844-4.
[33] Carattoli, A.; Zankari, E.; García-Fernández, A.; Voldby Larsen, M.; Lund, O.; Villa, L.; et al. In silico detection and typing of plasmids using PlasmidFinder and plasmid multilocus sequence typing. Antimicrob. Agents Chemother. 2014, 58 (7), 3895–3903. doi: 10.1128/AAC.02412-14.
* Identified using BLAST (http://blast.ncbi.nlm.nih.gov/Blast.cgi, accessed on 20 June 2022) analysis of contigs carrying plasmid replicons.
** Average Nucleotide Identity (ANI) value.
