# Supplementary material for: Molecular Epidemiology and Virulence of Non-Typhoidal Salmonella in Armenia
Source: Int J Mol Sci. 2022 Aug 18;23(16):9330. doi: 10.3390/ijms23169330 (PMC9409446; doi:10.3390/ijms23169330)
Supplement: Supplementary file 1 [file ijms-23-09330-s001.zip › ijms-1830003-supplementary/Supplementary material/Table S6.xlsx]

## Sheet: Table S6
Table S6: Intact prophage regiones identified in 42 human non-typhoidal Salmonella isolates from Armenia using PHASTER tool [34,35] and prophage-encoded virulence genes identified by VFanalyser [28].
NN	Most Common Phage	Phage Prevalence, % (N)	Virulence Related Genes	S. Typhimurium		S. Enteritidis		S. Agona		S. Derby		S. Kentucky		S. Newport
				(N=30)		(N=7)		(N=1)		(N=2)		(N=1)		(N=1)
				Phage	Gene	Phage	Gene	Phage	Gene	Phage	Gene	Phage	Gene	Phage	Gene
				N	% (N)	N	% (N)	N	% (N)	N	% (N)	N	% (N)	N	% (N)
1	PHAGE_Phage_Gifsy_1_NC_010392	69.05 (29)		28		-		-		-		-		1
			gogB		63.3 (19)		-		-		-		-		-
2	PHAGE_Phage_Gifsy_2_NC_010393	88.1 (37)		30		7		-		-		-		-
			sodC1		100 (30)		100 (7)		-		-		-		-
			grvA		100 (30)		-		-		-		-		-
			sseI/srfH		76.7 (23)		-		-		-		-		-
3	PHAGE_Salmon_118970_sal3_NC_031940	90.48 (38)		29		7		-		2		-		-
			csgDEFG		-		100 (7)		-		-		-		-
			sseK2		13.3 (4)		100 (7)		-		-		-		-
4	PHAGE_Salmon_SEN8 (NC_047753)	2.38 (1)		-		-		1		-		-		-
			iroB, iroN		-		-		100 (1)		-		-		-
5	PHAGE_Salmon_Fels_2_NC_010463	42.86 (18)		18		-		-		-		-		-
			-		-		-		-		-		-		-
6	PHAGE_Salmon_RE_2010_NC_019488	19.05 (8)		8		-		-		-		-		-
			-		-		-		-		-		-		-
7	PHAGE_Entero_SfV_NC_003444	4.76 (2)		-		-		-		1		-		-
			-		-		-		-		-		-		-
8	PHAGE_Salmon_64795_sal3_NC_031918	4.76 (2)		2		-		-		-		-		-
			-		-		-		-		-		-		-
9	PHAGE_Entero_ST104_NC_005841	2.38 (1)		-		1		-		-		-		-
			-		-		-		-		-		-		-
10	PHAGE_Salmon_SI7_NC_049460	2.38 (1)		-		-		-		-		-		1
			-		-		-		-		-		-		-
11	PHAGE_Salmon_ST64T_NC_004348	2.38 (1)		1		-		-		-		-		-
			-		-		-		-		-		-		-
12	PHAGE_Salmon_vB_SemP_Emek_NC_018275	2.38 (1)		-		-		-		-		1		-
			-		-		-		-		-		-		-
13	PHAGE_Shigel_SfII_NC_021857	2.38 (1)		-		-		-		1		-		-
			-		-		-		-		-		-		-
[28] Liu, B.; Zheng, D.D.; Jin, Q.; Chen, L.H.; Yang, J. VFDB 2019: a comparative pathogenomic platform with an interactive web interface. Nucleic Acids Res. 2019, 47, D1 D687-D692. doi: 10.1093/nar/gky1080.
[34] Zhou,Y.; Liang,Y.; Lynch, K.H.; Dennis, J.J.; Wishart, D.S. PHAST: a fast phage search tool. Nucleic Acids Res. 2011, 39, W347–W352. doi: 10.1093/nar/gkr485.
[35] Arndt, D.; Grant, J.; Marcu, A.; Sajed, T.; Pon, A.; Liang, Y.; Wishart, D.S. PHASTER: a better, faster version of the PHAST phage search tool. Nucleic Acids Res. 2016, 44, W16–W21, doi: 10.1093/nar/gkw387.
